# Supplementary material for: A kinetic-based sigmoidal model for the polymerase chain reaction and its application to high-capacity absolute quantitative real-time PCR
Source: BMC Biotechnol. 2008 May 8;8:47. doi: 10.1186/1472-6750-8-47 (PMC2397388; doi:10.1186/1472-6750-8-47)
Supplement: Additional file 2 — LRE data processing templates. The Excel templates used for manual data processing required for optical calibration and cDNA quantification. [file 1472-6750-8-47-S2.xls]

## Sheet: Optical Calibration
Rxn Set #1	Rxn Set #2	Rxn Set #3	Rxn Set #4	Rxn Set #5	Rxn Set #6															Rxn Set #1			0		Rxn Set #2		0			Rxn Set #3		0			Rxn Set #4		0			Rxn Set #5		0			Rxn Set #6		0
1899-12-31																				1899-12-31			100fg Lam		1899-12-31		1899-12-31			1899-12-31		0			1899-12-31		0			1899-12-31		0			1899-12-31		0
QT 5ul
RGR MX																						ΔE:	#DIV/0!				ΔE:	#DIV/0!				ΔE:	#DIV/0!				ΔE:	#DIV/0!				ΔE:	#DIV/0!				ΔE:	#DIV/0!
8XGain																						Emax:	#DIV/0!				Emax:	#DIV/0!				Emax:	#DIV/0!				Emax:	#DIV/0!				Emax:	#DIV/0!				Emax:	#DIV/0!
500nM
0																						Fo:	#DIV/0!				Fo:	#DIV/0!				Fo:	#DIV/0!				Fo:	#DIV/0!				Fo:	#DIV/0!				Fo:	#DIV/0!
2', 65oC							fg Lam:	100	As:	150	Mo:	3.09266e-07
100fg Lam															Av. Emax:	1						%Ct-Fo:	#DIV/0!				%Ct-Fo:	#DIV/0!				%Ct-Fo:	#DIV/0!				%Ct-Fo:	#DIV/0!				%Ct-Fo:	#DIV/0!				%Ct-Fo:	#DIV/0!
				LRE-Fo Quantification				LRE OCF	Ct OCF		Ct-Fo Quantification					Ct OCF @						Ct-Fo:	#DIV/0!				Ct-Fo:	#DIV/0!				Ct-Fo:	#DIV/0!				Ct-Fo:	#DIV/0!				Ct-Fo:	#DIV/0!				Ct-Fo:	#DIV/0!
Run Date	Sample	Target/PP	ΔE	Emax	Fmax	Fo	Fo CV	(Fo/Mo)	(Fo/Mo)		Ft	Ct	SD	Fo-Ct	% of LRE-Fo	Av. Emax					Fb:	0				Fb:	0				Fb:	0				Fb:	0				Fb:	0				Fb:	0
1899-12-31	100fg Lam	0	#DIV/0!	#DIV/0!	#DIV/0!	#DIV/0!	#DIV/0!	#DIV/0!	#DIV/0!		0	#DIV/0!	#DIV/0!	#DIV/0!	#DIV/0!	#DIV/0!				C	Av. Fc		Fo CV:	#DIV/0!	C	Av. Fc		Fo CV:	#DIV/0!	C	Av. Fc		Fo CV:	#DIV/0!	C	Av. Fc		Fo CV:	#DIV/0!	C	Av. Fc		Fo CV:	#DIV/0!	C	Av. Fc		Fo CV:	#DIV/0!
1899-12-31	0	0	#DIV/0!	#DIV/0!	#DIV/0!	#DIV/0!	#DIV/0!	#DIV/0!	#DIV/0!		0	#DIV/0!	#DIV/0!	#DIV/0!	#DIV/0!	#DIV/0!				10	#DIV/0!	Ec	Fo	%Av. Fo	10	#DIV/0!	Ec	Fo	%Av. Fo	10	#DIV/0!	Ec	Fo	%Av. Fo	10	#DIV/0!	Ec	Fo	%Av. Fo	10	#DIV/0!	Ec	Fo	%Av. Fo	10	#DIV/0!	Ec	Fo	%Av. Fo
1899-12-31	0	0	#DIV/0!	#DIV/0!	#DIV/0!	#DIV/0!	#DIV/0!	#DIV/0!	#DIV/0!		0	#DIV/0!	#DIV/0!	#DIV/0!	#DIV/0!	#DIV/0!				11	#DIV/0!	#DIV/0!	#DIV/0!	#DIV/0!	11	#DIV/0!	#DIV/0!	#DIV/0!	#DIV/0!	11	#DIV/0!	#DIV/0!	#DIV/0!	#DIV/0!	11	#DIV/0!	#DIV/0!	#DIV/0!	#DIV/0!	11	#DIV/0!	#DIV/0!	#DIV/0!	#DIV/0!	11	#DIV/0!	#DIV/0!	#DIV/0!	#DIV/0!
1899-12-31	0	0	#DIV/0!	#DIV/0!	#DIV/0!	#DIV/0!	#DIV/0!	#DIV/0!	#DIV/0!		0	#DIV/0!	#DIV/0!	#DIV/0!	#DIV/0!	#DIV/0!				12	#DIV/0!	#DIV/0!	#DIV/0!	#DIV/0!	12	#DIV/0!	#DIV/0!	#DIV/0!	#DIV/0!	12	#DIV/0!	#DIV/0!	#DIV/0!	#DIV/0!	12	#DIV/0!	#DIV/0!	#DIV/0!	#DIV/0!	12	#DIV/0!	#DIV/0!	#DIV/0!	#DIV/0!	12	#DIV/0!	#DIV/0!	#DIV/0!	#DIV/0!
1899-12-31	0	0	#DIV/0!	#DIV/0!	#DIV/0!	#DIV/0!	#DIV/0!	#DIV/0!	#DIV/0!		0	#DIV/0!	#DIV/0!	#DIV/0!	#DIV/0!	#DIV/0!				13	#DIV/0!	#DIV/0!	#DIV/0!	#DIV/0!	13	#DIV/0!	#DIV/0!	#DIV/0!	#DIV/0!	13	#DIV/0!	#DIV/0!	#DIV/0!	#DIV/0!	13	#DIV/0!	#DIV/0!	#DIV/0!	#DIV/0!	13	#DIV/0!	#DIV/0!	#DIV/0!	#DIV/0!	13	#DIV/0!	#DIV/0!	#DIV/0!	#DIV/0!
1899-12-31	0	0	#DIV/0!	#DIV/0!	#DIV/0!	#DIV/0!	#DIV/0!	#DIV/0!	#DIV/0!		0	#DIV/0!	#DIV/0!	#DIV/0!	#DIV/0!	#DIV/0!				14	#DIV/0!	#DIV/0!	#DIV/0!	#DIV/0!	14	#DIV/0!	#DIV/0!	#DIV/0!	#DIV/0!	14	#DIV/0!	#DIV/0!	#DIV/0!	#DIV/0!	14	#DIV/0!	#DIV/0!	#DIV/0!	#DIV/0!	14	#DIV/0!	#DIV/0!	#DIV/0!	#DIV/0!	14	#DIV/0!	#DIV/0!	#DIV/0!	#DIV/0!
		Average:	#DIV/0!	#DIV/0!	#DIV/0!	#DIV/0!	#DIV/0!	#DIV/0!	#DIV/0!		Average:	#DIV/0!	#DIV/0!	#DIV/0!	#DIV/0!	#DIV/0!				15	#DIV/0!	#DIV/0!	#DIV/0!	#DIV/0!	15	#DIV/0!	#DIV/0!	#DIV/0!	#DIV/0!	15	#DIV/0!	#DIV/0!	#DIV/0!	#DIV/0!	15	#DIV/0!	#DIV/0!	#DIV/0!	#DIV/0!	15	#DIV/0!	#DIV/0!	#DIV/0!	#DIV/0!	15	#DIV/0!	#DIV/0!	#DIV/0!	#DIV/0!
		SD/CV:	#DIV/0!	#DIV/0!	#DIV/0!	#DIV/0!		#DIV/0!	#DIV/0!		SD/CV:	#DIV/0!		#DIV/0!		#DIV/0!				16	#DIV/0!	#DIV/0!	#DIV/0!	#DIV/0!	16	#DIV/0!	#DIV/0!	#DIV/0!	#DIV/0!	16	#DIV/0!	#DIV/0!	#DIV/0!	#DIV/0!	16	#DIV/0!	#DIV/0!	#DIV/0!	#DIV/0!	16	#DIV/0!	#DIV/0!	#DIV/0!	#DIV/0!	16	#DIV/0!	#DIV/0!	#DIV/0!	#DIV/0!
																				17	#DIV/0!	#DIV/0!	#DIV/0!	#DIV/0!	17	#DIV/0!	#DIV/0!	#DIV/0!	#DIV/0!	17	#DIV/0!	#DIV/0!	#DIV/0!	#DIV/0!	17	#DIV/0!	#DIV/0!	#DIV/0!	#DIV/0!	17	#DIV/0!	#DIV/0!	#DIV/0!	#DIV/0!	17	#DIV/0!	#DIV/0!	#DIV/0!	#DIV/0!
																				18	#DIV/0!	#DIV/0!	#DIV/0!	#DIV/0!	18	#DIV/0!	#DIV/0!	#DIV/0!	#DIV/0!	18	#DIV/0!	#DIV/0!	#DIV/0!	#DIV/0!	18	#DIV/0!	#DIV/0!	#DIV/0!	#DIV/0!	18	#DIV/0!	#DIV/0!	#DIV/0!	#DIV/0!	18	#DIV/0!	#DIV/0!	#DIV/0!	#DIV/0!
																				19	#DIV/0!	#DIV/0!	#DIV/0!	#DIV/0!	19	#DIV/0!	#DIV/0!	#DIV/0!	#DIV/0!	19	#DIV/0!	#DIV/0!	#DIV/0!	#DIV/0!	19	#DIV/0!	#DIV/0!	#DIV/0!	#DIV/0!	19	#DIV/0!	#DIV/0!	#DIV/0!	#DIV/0!	19	#DIV/0!	#DIV/0!	#DIV/0!	#DIV/0!
																				20	#DIV/0!	#DIV/0!	#DIV/0!	#DIV/0!	20	#DIV/0!	#DIV/0!	#DIV/0!	#DIV/0!	20	#DIV/0!	#DIV/0!	#DIV/0!	#DIV/0!	20	#DIV/0!	#DIV/0!	#DIV/0!	#DIV/0!	20	#DIV/0!	#DIV/0!	#DIV/0!	#DIV/0!	20	#DIV/0!	#DIV/0!	#DIV/0!	#DIV/0!
																				21	#DIV/0!	#DIV/0!	#DIV/0!	#DIV/0!	21	#DIV/0!	#DIV/0!	#DIV/0!	#DIV/0!	21	#DIV/0!	#DIV/0!	#DIV/0!	#DIV/0!	21	#DIV/0!	#DIV/0!	#DIV/0!	#DIV/0!	21	#DIV/0!	#DIV/0!	#DIV/0!	#DIV/0!	21	#DIV/0!	#DIV/0!	#DIV/0!	#DIV/0!
																				22	#DIV/0!	#DIV/0!	#DIV/0!	#DIV/0!	22	#DIV/0!	#DIV/0!	#DIV/0!	#DIV/0!	22	#DIV/0!	#DIV/0!	#DIV/0!	#DIV/0!	22	#DIV/0!	#DIV/0!	#DIV/0!	#DIV/0!	22	#DIV/0!	#DIV/0!	#DIV/0!	#DIV/0!	22	#DIV/0!	#DIV/0!	#DIV/0!	#DIV/0!
																				23	#DIV/0!	#DIV/0!	#DIV/0!	#DIV/0!	23	#DIV/0!	#DIV/0!	#DIV/0!	#DIV/0!	23	#DIV/0!	#DIV/0!	#DIV/0!	#DIV/0!	23	#DIV/0!	#DIV/0!	#DIV/0!	#DIV/0!	23	#DIV/0!	#DIV/0!	#DIV/0!	#DIV/0!	23	#DIV/0!	#DIV/0!	#DIV/0!	#DIV/0!
																				24	#DIV/0!	#DIV/0!	#DIV/0!	#DIV/0!	24	#DIV/0!	#DIV/0!	#DIV/0!	#DIV/0!	24	#DIV/0!	#DIV/0!	#DIV/0!	#DIV/0!	24	#DIV/0!	#DIV/0!	#DIV/0!	#DIV/0!	24	#DIV/0!	#DIV/0!	#DIV/0!	#DIV/0!	24	#DIV/0!	#DIV/0!	#DIV/0!	#DIV/0!
																				25	#DIV/0!	#DIV/0!	#DIV/0!	#DIV/0!	25	#DIV/0!	#DIV/0!	#DIV/0!	#DIV/0!	25	#DIV/0!	#DIV/0!	#DIV/0!	#DIV/0!	25	#DIV/0!	#DIV/0!	#DIV/0!	#DIV/0!	25	#DIV/0!	#DIV/0!	#DIV/0!	#DIV/0!	25	#DIV/0!	#DIV/0!	#DIV/0!	#DIV/0!
																				26	#DIV/0!	#DIV/0!	#DIV/0!	#DIV/0!	26	#DIV/0!	#DIV/0!	#DIV/0!	#DIV/0!	26	#DIV/0!	#DIV/0!	#DIV/0!	#DIV/0!	26	#DIV/0!	#DIV/0!	#DIV/0!	#DIV/0!	26	#DIV/0!	#DIV/0!	#DIV/0!	#DIV/0!	26	#DIV/0!	#DIV/0!	#DIV/0!	#DIV/0!
																				27	#DIV/0!	#DIV/0!	#DIV/0!	#DIV/0!	27	#DIV/0!	#DIV/0!	#DIV/0!	#DIV/0!	27	#DIV/0!	#DIV/0!	#DIV/0!	#DIV/0!	27	#DIV/0!	#DIV/0!	#DIV/0!	#DIV/0!	27	#DIV/0!	#DIV/0!	#DIV/0!	#DIV/0!	27	#DIV/0!	#DIV/0!	#DIV/0!	#DIV/0!
																				28	#DIV/0!	#DIV/0!	#DIV/0!	#DIV/0!	28	#DIV/0!	#DIV/0!	#DIV/0!	#DIV/0!	28	#DIV/0!	#DIV/0!	#DIV/0!	#DIV/0!	28	#DIV/0!	#DIV/0!	#DIV/0!	#DIV/0!	28	#DIV/0!	#DIV/0!	#DIV/0!	#DIV/0!	28	#DIV/0!	#DIV/0!	#DIV/0!	#DIV/0!
																				29	#DIV/0!	#DIV/0!	#DIV/0!	#DIV/0!	29	#DIV/0!	#DIV/0!	#DIV/0!	#DIV/0!	29	#DIV/0!	#DIV/0!	#DIV/0!	#DIV/0!	29	#DIV/0!	#DIV/0!	#DIV/0!	#DIV/0!	29	#DIV/0!	#DIV/0!	#DIV/0!	#DIV/0!	29	#DIV/0!	#DIV/0!	#DIV/0!	#DIV/0!
																				30	#DIV/0!	#DIV/0!	#DIV/0!	#DIV/0!	30	#DIV/0!	#DIV/0!	#DIV/0!	#DIV/0!	30	#DIV/0!	#DIV/0!	#DIV/0!	#DIV/0!	30	#DIV/0!	#DIV/0!	#DIV/0!	#DIV/0!	30	#DIV/0!	#DIV/0!	#DIV/0!	#DIV/0!	30	#DIV/0!	#DIV/0!	#DIV/0!	#DIV/0!
																				31	#DIV/0!	#DIV/0!	#DIV/0!	#DIV/0!	31	#DIV/0!	#DIV/0!	#DIV/0!	#DIV/0!	31	#DIV/0!	#DIV/0!	#DIV/0!	#DIV/0!	31	#DIV/0!	#DIV/0!	#DIV/0!	#DIV/0!	31	#DIV/0!	#DIV/0!	#DIV/0!	#DIV/0!	31	#DIV/0!	#DIV/0!	#DIV/0!	#DIV/0!
																				32	#DIV/0!	#DIV/0!	#DIV/0!	#DIV/0!	32	#DIV/0!	#DIV/0!	#DIV/0!	#DIV/0!	32	#DIV/0!	#DIV/0!	#DIV/0!	#DIV/0!	32	#DIV/0!	#DIV/0!	#DIV/0!	#DIV/0!	32	#DIV/0!	#DIV/0!	#DIV/0!	#DIV/0!	32	#DIV/0!	#DIV/0!	#DIV/0!	#DIV/0!
																				33	#DIV/0!	#DIV/0!	#DIV/0!	#DIV/0!	33	#DIV/0!	#DIV/0!	#DIV/0!	#DIV/0!	33	#DIV/0!	#DIV/0!	#DIV/0!	#DIV/0!	33	#DIV/0!	#DIV/0!	#DIV/0!	#DIV/0!	33	#DIV/0!	#DIV/0!	#DIV/0!	#DIV/0!	33	#DIV/0!	#DIV/0!	#DIV/0!	#DIV/0!
																				34	#DIV/0!	#DIV/0!	#DIV/0!	#DIV/0!	34	#DIV/0!	#DIV/0!	#DIV/0!	#DIV/0!	34	#DIV/0!	#DIV/0!	#DIV/0!	#DIV/0!	34	#DIV/0!	#DIV/0!	#DIV/0!	#DIV/0!	34	#DIV/0!	#DIV/0!	#DIV/0!	#DIV/0!	34	#DIV/0!	#DIV/0!	#DIV/0!	#DIV/0!
																				35	#DIV/0!	#DIV/0!	#DIV/0!	#DIV/0!	35	#DIV/0!	#DIV/0!	#DIV/0!	#DIV/0!	35	#DIV/0!	#DIV/0!	#DIV/0!	#DIV/0!	35	#DIV/0!	#DIV/0!	#DIV/0!	#DIV/0!	35	#DIV/0!	#DIV/0!	#DIV/0!	#DIV/0!	35	#DIV/0!	#DIV/0!	#DIV/0!	#DIV/0!
																				36	#DIV/0!	#DIV/0!	#DIV/0!	#DIV/0!	36	#DIV/0!	#DIV/0!	#DIV/0!	#DIV/0!	36	#DIV/0!	#DIV/0!	#DIV/0!	#DIV/0!	36	#DIV/0!	#DIV/0!	#DIV/0!	#DIV/0!	36	#DIV/0!	#DIV/0!	#DIV/0!	#DIV/0!	36	#DIV/0!	#DIV/0!	#DIV/0!	#DIV/0!
																				37	#DIV/0!	#DIV/0!	#DIV/0!	#DIV/0!	37	#DIV/0!	#DIV/0!	#DIV/0!	#DIV/0!	37	#DIV/0!	#DIV/0!	#DIV/0!	#DIV/0!	37	#DIV/0!	#DIV/0!	#DIV/0!	#DIV/0!	37	#DIV/0!	#DIV/0!	#DIV/0!	#DIV/0!	37	#DIV/0!	#DIV/0!	#DIV/0!	#DIV/0!
																				38	#DIV/0!	#DIV/0!	#DIV/0!	#DIV/0!	38	#DIV/0!	#DIV/0!	#DIV/0!	#DIV/0!	38	#DIV/0!	#DIV/0!	#DIV/0!	#DIV/0!	38	#DIV/0!	#DIV/0!	#DIV/0!	#DIV/0!	38	#DIV/0!	#DIV/0!	#DIV/0!	#DIV/0!	38	#DIV/0!	#DIV/0!	#DIV/0!	#DIV/0!
																				39	#DIV/0!	#DIV/0!	#DIV/0!	#DIV/0!	39	#DIV/0!	#DIV/0!	#DIV/0!	#DIV/0!	39	#DIV/0!	#DIV/0!	#DIV/0!	#DIV/0!	39	#DIV/0!	#DIV/0!	#DIV/0!	#DIV/0!	39	#DIV/0!	#DIV/0!	#DIV/0!	#DIV/0!	39	#DIV/0!	#DIV/0!	#DIV/0!	#DIV/0!
																				40	#DIV/0!	#DIV/0!	#DIV/0!	#DIV/0!	40	#DIV/0!	#DIV/0!	#DIV/0!	#DIV/0!	40	#DIV/0!	#DIV/0!	#DIV/0!	#DIV/0!	40	#DIV/0!	#DIV/0!	#DIV/0!	#DIV/0!	40	#DIV/0!	#DIV/0!	#DIV/0!	#DIV/0!	40	#DIV/0!	#DIV/0!	#DIV/0!	#DIV/0!
																				41	#DIV/0!	#DIV/0!	#DIV/0!	#DIV/0!	41	#DIV/0!	#DIV/0!	#DIV/0!	#DIV/0!	41	#DIV/0!	#DIV/0!	#DIV/0!	#DIV/0!	41	#DIV/0!	#DIV/0!	#DIV/0!	#DIV/0!	41	#DIV/0!	#DIV/0!	#DIV/0!	#DIV/0!	41	#DIV/0!	#DIV/0!	#DIV/0!	#DIV/0!
																				42	#DIV/0!	#DIV/0!	#DIV/0!	#DIV/0!	42	#DIV/0!	#DIV/0!	#DIV/0!	#DIV/0!	42	#DIV/0!	#DIV/0!	#DIV/0!	#DIV/0!	42	#DIV/0!	#DIV/0!	#DIV/0!	#DIV/0!	42	#DIV/0!	#DIV/0!	#DIV/0!	#DIV/0!	42	#DIV/0!	#DIV/0!	#DIV/0!	#DIV/0!
																				43	#DIV/0!	#DIV/0!	#DIV/0!	#DIV/0!	43	#DIV/0!	#DIV/0!	#DIV/0!	#DIV/0!	43	#DIV/0!	#DIV/0!	#DIV/0!	#DIV/0!	43	#DIV/0!	#DIV/0!	#DIV/0!	#DIV/0!	43	#DIV/0!	#DIV/0!	#DIV/0!	#DIV/0!	43	#DIV/0!	#DIV/0!	#DIV/0!	#DIV/0!
																				44	#DIV/0!	#DIV/0!	#DIV/0!	#DIV/0!	44	#DIV/0!	#DIV/0!	#DIV/0!	#DIV/0!	44	#DIV/0!	#DIV/0!	#DIV/0!	#DIV/0!	44	#DIV/0!	#DIV/0!	#DIV/0!	#DIV/0!	44	#DIV/0!	#DIV/0!	#DIV/0!	#DIV/0!	44	#DIV/0!	#DIV/0!	#DIV/0!	#DIV/0!
																				45	#DIV/0!	#DIV/0!	#DIV/0!	#DIV/0!	45	#DIV/0!	#DIV/0!	#DIV/0!	#DIV/0!	45	#DIV/0!	#DIV/0!	#DIV/0!	#DIV/0!	45	#DIV/0!	#DIV/0!	#DIV/0!	#DIV/0!	45	#DIV/0!	#DIV/0!	#DIV/0!	#DIV/0!	45	#DIV/0!	#DIV/0!	#DIV/0!	#DIV/0!
																				46	#DIV/0!	#DIV/0!	#DIV/0!	#DIV/0!	46	#DIV/0!	#DIV/0!	#DIV/0!	#DIV/0!	46	#DIV/0!	#DIV/0!	#DIV/0!	#DIV/0!	46	#DIV/0!	#DIV/0!	#DIV/0!	#DIV/0!	46	#DIV/0!	#DIV/0!	#DIV/0!	#DIV/0!	46	#DIV/0!	#DIV/0!	#DIV/0!	#DIV/0!
																				47	#DIV/0!	#DIV/0!	#DIV/0!	#DIV/0!	47	#DIV/0!	#DIV/0!	#DIV/0!	#DIV/0!	47	#DIV/0!	#DIV/0!	#DIV/0!	#DIV/0!	47	#DIV/0!	#DIV/0!	#DIV/0!	#DIV/0!	47	#DIV/0!	#DIV/0!	#DIV/0!	#DIV/0!	47	#DIV/0!	#DIV/0!	#DIV/0!	#DIV/0!
																				48	#DIV/0!	#DIV/0!	#DIV/0!	#DIV/0!	48	#DIV/0!	#DIV/0!	#DIV/0!	#DIV/0!	48	#DIV/0!	#DIV/0!	#DIV/0!	#DIV/0!	48	#DIV/0!	#DIV/0!	#DIV/0!	#DIV/0!	48	#DIV/0!	#DIV/0!	#DIV/0!	#DIV/0!	48	#DIV/0!	#DIV/0!	#DIV/0!	#DIV/0!
																				49	#DIV/0!	#DIV/0!	#DIV/0!	#DIV/0!	49	#DIV/0!	#DIV/0!	#DIV/0!	#DIV/0!	49	#DIV/0!	#DIV/0!	#DIV/0!	#DIV/0!	49	#DIV/0!	#DIV/0!	#DIV/0!	#DIV/0!	49	#DIV/0!	#DIV/0!	#DIV/0!	#DIV/0!	49	#DIV/0!	#DIV/0!	#DIV/0!	#DIV/0!
																				50	#DIV/0!	#DIV/0!	#DIV/0!	#DIV/0!	50	#DIV/0!	#DIV/0!	#DIV/0!	#DIV/0!	50	#DIV/0!	#DIV/0!	#DIV/0!	#DIV/0!	50	#DIV/0!	#DIV/0!	#DIV/0!	#DIV/0!	50	#DIV/0!	#DIV/0!	#DIV/0!	#DIV/0!	50	#DIV/0!	#DIV/0!	#DIV/0!	#DIV/0!
																				Reaction Set #1					Reaction Set #2					Reaction Set #3					Reaction Set #4					Reaction Set #5					Reaction Set #5
																				0					0					0					0					0					0
																				100fg Lam					1899-12-31					0					0					0					0
																				C	Av. Fc	Prd'd Fc	Ac-Pr		C	Av. Fc	Prd'd Fc	Ac-Pr		C	Av. Fc	Prd'd Fc	Ac-Pr		C	Av. Fc	Prd'd Fc	Ac-Pr		C	Av. Fc	Prd'd Fc	Ac-Pr		C	Av. Fc	Prd'd Fc	Ac-Pr
																				10	#DIV/0!	#DIV/0!	#DIV/0!		10	#DIV/0!	#DIV/0!	#DIV/0!		10	#DIV/0!	#DIV/0!	#DIV/0!		10	#DIV/0!	#DIV/0!	#DIV/0!		10	#DIV/0!	#DIV/0!	#DIV/0!		10	#DIV/0!	#DIV/0!	#DIV/0!
																				11	#DIV/0!	#DIV/0!	#DIV/0!		11	#DIV/0!	#DIV/0!	#DIV/0!		11	#DIV/0!	#DIV/0!	#DIV/0!		11	#DIV/0!	#DIV/0!	#DIV/0!		11	#DIV/0!	#DIV/0!	#DIV/0!		11	#DIV/0!	#DIV/0!	#DIV/0!
																				12	#DIV/0!	#DIV/0!	#DIV/0!		12	#DIV/0!	#DIV/0!	#DIV/0!		12	#DIV/0!	#DIV/0!	#DIV/0!		12	#DIV/0!	#DIV/0!	#DIV/0!		12	#DIV/0!	#DIV/0!	#DIV/0!		12	#DIV/0!	#DIV/0!	#DIV/0!
																				13	#DIV/0!	#DIV/0!	#DIV/0!		13	#DIV/0!	#DIV/0!	#DIV/0!		13	#DIV/0!	#DIV/0!	#DIV/0!		13	#DIV/0!	#DIV/0!	#DIV/0!		13	#DIV/0!	#DIV/0!	#DIV/0!		13	#DIV/0!	#DIV/0!	#DIV/0!
																				14	#DIV/0!	#DIV/0!	#DIV/0!		14	#DIV/0!	#DIV/0!	#DIV/0!		14	#DIV/0!	#DIV/0!	#DIV/0!		14	#DIV/0!	#DIV/0!	#DIV/0!		14	#DIV/0!	#DIV/0!	#DIV/0!		14	#DIV/0!	#DIV/0!	#DIV/0!
																				15	#DIV/0!	#DIV/0!	#DIV/0!		15	#DIV/0!	#DIV/0!	#DIV/0!		15	#DIV/0!	#DIV/0!	#DIV/0!		15	#DIV/0!	#DIV/0!	#DIV/0!		15	#DIV/0!	#DIV/0!	#DIV/0!		15	#DIV/0!	#DIV/0!	#DIV/0!
																				16	#DIV/0!	#DIV/0!	#DIV/0!		16	#DIV/0!	#DIV/0!	#DIV/0!		16	#DIV/0!	#DIV/0!	#DIV/0!		16	#DIV/0!	#DIV/0!	#DIV/0!		16	#DIV/0!	#DIV/0!	#DIV/0!		16	#DIV/0!	#DIV/0!	#DIV/0!
																				17	#DIV/0!	#DIV/0!	#DIV/0!		17	#DIV/0!	#DIV/0!	#DIV/0!		17	#DIV/0!	#DIV/0!	#DIV/0!		17	#DIV/0!	#DIV/0!	#DIV/0!		17	#DIV/0!	#DIV/0!	#DIV/0!		17	#DIV/0!	#DIV/0!	#DIV/0!
																				18	#DIV/0!	#DIV/0!	#DIV/0!		18	#DIV/0!	#DIV/0!	#DIV/0!		18	#DIV/0!	#DIV/0!	#DIV/0!		18	#DIV/0!	#DIV/0!	#DIV/0!		18	#DIV/0!	#DIV/0!	#DIV/0!		18	#DIV/0!	#DIV/0!	#DIV/0!
																				19	#DIV/0!	#DIV/0!	#DIV/0!		19	#DIV/0!	#DIV/0!	#DIV/0!		19	#DIV/0!	#DIV/0!	#DIV/0!		19	#DIV/0!	#DIV/0!	#DIV/0!		19	#DIV/0!	#DIV/0!	#DIV/0!		19	#DIV/0!	#DIV/0!	#DIV/0!
																				20	#DIV/0!	#DIV/0!	#DIV/0!		20	#DIV/0!	#DIV/0!	#DIV/0!		20	#DIV/0!	#DIV/0!	#DIV/0!		20	#DIV/0!	#DIV/0!	#DIV/0!		20	#DIV/0!	#DIV/0!	#DIV/0!		20	#DIV/0!	#DIV/0!	#DIV/0!
																				21	#DIV/0!	#DIV/0!	#DIV/0!		21	#DIV/0!	#DIV/0!	#DIV/0!		21	#DIV/0!	#DIV/0!	#DIV/0!		21	#DIV/0!	#DIV/0!	#DIV/0!		21	#DIV/0!	#DIV/0!	#DIV/0!		21	#DIV/0!	#DIV/0!	#DIV/0!
																				22	#DIV/0!	#DIV/0!	#DIV/0!		22	#DIV/0!	#DIV/0!	#DIV/0!		22	#DIV/0!	#DIV/0!	#DIV/0!		22	#DIV/0!	#DIV/0!	#DIV/0!		22	#DIV/0!	#DIV/0!	#DIV/0!		22	#DIV/0!	#DIV/0!	#DIV/0!
																				23	#DIV/0!	#DIV/0!	#DIV/0!		23	#DIV/0!	#DIV/0!	#DIV/0!		23	#DIV/0!	#DIV/0!	#DIV/0!		23	#DIV/0!	#DIV/0!	#DIV/0!		23	#DIV/0!	#DIV/0!	#DIV/0!		23	#DIV/0!	#DIV/0!	#DIV/0!
																				24	#DIV/0!	#DIV/0!	#DIV/0!		24	#DIV/0!	#DIV/0!	#DIV/0!		24	#DIV/0!	#DIV/0!	#DIV/0!		24	#DIV/0!	#DIV/0!	#DIV/0!		24	#DIV/0!	#DIV/0!	#DIV/0!		24	#DIV/0!	#DIV/0!	#DIV/0!
																				25	#DIV/0!	#DIV/0!	#DIV/0!		25	#DIV/0!	#DIV/0!	#DIV/0!		25	#DIV/0!	#DIV/0!	#DIV/0!		25	#DIV/0!	#DIV/0!	#DIV/0!		25	#DIV/0!	#DIV/0!	#DIV/0!		25	#DIV/0!	#DIV/0!	#DIV/0!
																				26	#DIV/0!	#DIV/0!	#DIV/0!		26	#DIV/0!	#DIV/0!	#DIV/0!		26	#DIV/0!	#DIV/0!	#DIV/0!		26	#DIV/0!	#DIV/0!	#DIV/0!		26	#DIV/0!	#DIV/0!	#DIV/0!		26	#DIV/0!	#DIV/0!	#DIV/0!
																				27	#DIV/0!	#DIV/0!	#DIV/0!		27	#DIV/0!	#DIV/0!	#DIV/0!		27	#DIV/0!	#DIV/0!	#DIV/0!		27	#DIV/0!	#DIV/0!	#DIV/0!		27	#DIV/0!	#DIV/0!	#DIV/0!		27	#DIV/0!	#DIV/0!	#DIV/0!
																				28	#DIV/0!	#DIV/0!	#DIV/0!		28	#DIV/0!	#DIV/0!	#DIV/0!		28	#DIV/0!	#DIV/0!	#DIV/0!		28	#DIV/0!	#DIV/0!	#DIV/0!		28	#DIV/0!	#DIV/0!	#DIV/0!		28	#DIV/0!	#DIV/0!	#DIV/0!
																				29	#DIV/0!	#DIV/0!	#DIV/0!		29	#DIV/0!	#DIV/0!	#DIV/0!		29	#DIV/0!	#DIV/0!	#DIV/0!		29	#DIV/0!	#DIV/0!	#DIV/0!		29	#DIV/0!	#DIV/0!	#DIV/0!		29	#DIV/0!	#DIV/0!	#DIV/0!
																				30	#DIV/0!	#DIV/0!	#DIV/0!		30	#DIV/0!	#DIV/0!	#DIV/0!		30	#DIV/0!	#DIV/0!	#DIV/0!		30	#DIV/0!	#DIV/0!	#DIV/0!		30	#DIV/0!	#DIV/0!	#DIV/0!		30	#DIV/0!	#DIV/0!	#DIV/0!
																				31	#DIV/0!	#DIV/0!	#DIV/0!		31	#DIV/0!	#DIV/0!	#DIV/0!		31	#DIV/0!	#DIV/0!	#DIV/0!		31	#DIV/0!	#DIV/0!	#DIV/0!		31	#DIV/0!	#DIV/0!	#DIV/0!		31	#DIV/0!	#DIV/0!	#DIV/0!
																				32	#DIV/0!	#DIV/0!	#DIV/0!		32	#DIV/0!	#DIV/0!	#DIV/0!		32	#DIV/0!	#DIV/0!	#DIV/0!		32	#DIV/0!	#DIV/0!	#DIV/0!		32	#DIV/0!	#DIV/0!	#DIV/0!		32	#DIV/0!	#DIV/0!	#DIV/0!
																				33	#DIV/0!	#DIV/0!	#DIV/0!		33	#DIV/0!	#DIV/0!	#DIV/0!		33	#DIV/0!	#DIV/0!	#DIV/0!		33	#DIV/0!	#DIV/0!	#DIV/0!		33	#DIV/0!	#DIV/0!	#DIV/0!		33	#DIV/0!	#DIV/0!	#DIV/0!
																				34	#DIV/0!	#DIV/0!	#DIV/0!		34	#DIV/0!	#DIV/0!	#DIV/0!		34	#DIV/0!	#DIV/0!	#DIV/0!		34	#DIV/0!	#DIV/0!	#DIV/0!		34	#DIV/0!	#DIV/0!	#DIV/0!		34	#DIV/0!	#DIV/0!	#DIV/0!
																				35	#DIV/0!	#DIV/0!	#DIV/0!		35	#DIV/0!	#DIV/0!	#DIV/0!		35	#DIV/0!	#DIV/0!	#DIV/0!		35	#DIV/0!	#DIV/0!	#DIV/0!		35	#DIV/0!	#DIV/0!	#DIV/0!		35	#DIV/0!	#DIV/0!	#DIV/0!
																				36	#DIV/0!	#DIV/0!	#DIV/0!		36	#DIV/0!	#DIV/0!	#DIV/0!		36	#DIV/0!	#DIV/0!	#DIV/0!		36	#DIV/0!	#DIV/0!	#DIV/0!		36	#DIV/0!	#DIV/0!	#DIV/0!		36	#DIV/0!	#DIV/0!	#DIV/0!
																				37	#DIV/0!	#DIV/0!	#DIV/0!		37	#DIV/0!	#DIV/0!	#DIV/0!		37	#DIV/0!	#DIV/0!	#DIV/0!		37	#DIV/0!	#DIV/0!	#DIV/0!		37	#DIV/0!	#DIV/0!	#DIV/0!		37	#DIV/0!	#DIV/0!	#DIV/0!
																				38	#DIV/0!	#DIV/0!	#DIV/0!		38	#DIV/0!	#DIV/0!	#DIV/0!		38	#DIV/0!	#DIV/0!	#DIV/0!		38	#DIV/0!	#DIV/0!	#DIV/0!		38	#DIV/0!	#DIV/0!	#DIV/0!		38	#DIV/0!	#DIV/0!	#DIV/0!
																				39	#DIV/0!	#DIV/0!	#DIV/0!		39	#DIV/0!	#DIV/0!	#DIV/0!		39	#DIV/0!	#DIV/0!	#DIV/0!		39	#DIV/0!	#DIV/0!	#DIV/0!		39	#DIV/0!	#DIV/0!	#DIV/0!		39	#DIV/0!	#DIV/0!	#DIV/0!
																				40	#DIV/0!	#DIV/0!	#DIV/0!		40	#DIV/0!	#DIV/0!	#DIV/0!		40	#DIV/0!	#DIV/0!	#DIV/0!		40	#DIV/0!	#DIV/0!	#DIV/0!		40	#DIV/0!	#DIV/0!	#DIV/0!		40	#DIV/0!	#DIV/0!	#DIV/0!
																				41	#DIV/0!	#DIV/0!	#DIV/0!		41	#DIV/0!	#DIV/0!	#DIV/0!		41	#DIV/0!	#DIV/0!	#DIV/0!		41	#DIV/0!	#DIV/0!	#DIV/0!		41	#DIV/0!	#DIV/0!	#DIV/0!		41	#DIV/0!	#DIV/0!	#DIV/0!
																				42	#DIV/0!	#DIV/0!	#DIV/0!		42	#DIV/0!	#DIV/0!	#DIV/0!		42	#DIV/0!	#DIV/0!	#DIV/0!		42	#DIV/0!	#DIV/0!	#DIV/0!		42	#DIV/0!	#DIV/0!	#DIV/0!		42	#DIV/0!	#DIV/0!	#DIV/0!
																				43	#DIV/0!	#DIV/0!	#DIV/0!		43	#DIV/0!	#DIV/0!	#DIV/0!		43	#DIV/0!	#DIV/0!	#DIV/0!		43	#DIV/0!	#DIV/0!	#DIV/0!		43	#DIV/0!	#DIV/0!	#DIV/0!		43	#DIV/0!	#DIV/0!	#DIV/0!
																				44	#DIV/0!	#DIV/0!	#DIV/0!		44	#DIV/0!	#DIV/0!	#DIV/0!		44	#DIV/0!	#DIV/0!	#DIV/0!		44	#DIV/0!	#DIV/0!	#DIV/0!		44	#DIV/0!	#DIV/0!	#DIV/0!		44	#DIV/0!	#DIV/0!	#DIV/0!
																				45	#DIV/0!	#DIV/0!	#DIV/0!		45	#DIV/0!	#DIV/0!	#DIV/0!		45	#DIV/0!	#DIV/0!	#DIV/0!		45	#DIV/0!	#DIV/0!	#DIV/0!		45	#DIV/0!	#DIV/0!	#DIV/0!		45	#DIV/0!	#DIV/0!	#DIV/0!
																				46	#DIV/0!	#DIV/0!	#DIV/0!		46	#DIV/0!	#DIV/0!	#DIV/0!		46	#DIV/0!	#DIV/0!	#DIV/0!		46	#DIV/0!	#DIV/0!	#DIV/0!		46	#DIV/0!	#DIV/0!	#DIV/0!		46	#DIV/0!	#DIV/0!	#DIV/0!
																				47	#DIV/0!	#DIV/0!	#DIV/0!		47	#DIV/0!	#DIV/0!	#DIV/0!		47	#DIV/0!	#DIV/0!	#DIV/0!		47	#DIV/0!	#DIV/0!	#DIV/0!		47	#DIV/0!	#DIV/0!	#DIV/0!		47	#DIV/0!	#DIV/0!	#DIV/0!
																				48	#DIV/0!	#DIV/0!	#DIV/0!		48	#DIV/0!	#DIV/0!	#DIV/0!		48	#DIV/0!	#DIV/0!	#DIV/0!		48	#DIV/0!	#DIV/0!	#DIV/0!		48	#DIV/0!	#DIV/0!	#DIV/0!		48	#DIV/0!	#DIV/0!	#DIV/0!
																				49	#DIV/0!	#DIV/0!	#DIV/0!		49	#DIV/0!	#DIV/0!	#DIV/0!		49	#DIV/0!	#DIV/0!	#DIV/0!		49	#DIV/0!	#DIV/0!	#DIV/0!		49	#DIV/0!	#DIV/0!	#DIV/0!		49	#DIV/0!	#DIV/0!	#DIV/0!
																				50	#DIV/0!	#DIV/0!	#DIV/0!		50	#DIV/0!	#DIV/0!	#DIV/0!		50	#DIV/0!	#DIV/0!	#DIV/0!		50	#DIV/0!	#DIV/0!	#DIV/0!		50	#DIV/0!	#DIV/0!	#DIV/0!		50	#DIV/0!	#DIV/0!	#DIV/0!
Well	Well Name	Ft	Ct	Amplicon Tm	Av. Tm			Cycle	0	0	0	0	0	0	0	0	0	0	0	0	0	0	0	0	0	0	0	0	0	0	0	0
					#DIV/0!			1	#DIV/0!	#DIV/0!	#DIV/0!	#DIV/0!	#DIV/0!	#DIV/0!	#DIV/0!	#DIV/0!	#DIV/0!	#DIV/0!	#DIV/0!	#DIV/0!	#DIV/0!	#DIV/0!	#DIV/0!	#DIV/0!	#DIV/0!	#DIV/0!	#DIV/0!	#DIV/0!	#DIV/0!	#DIV/0!	#DIV/0!	#DIV/0!
					#DIV/0!			2	#DIV/0!	#DIV/0!	#DIV/0!	#DIV/0!	#DIV/0!	#DIV/0!	#DIV/0!	#DIV/0!	#DIV/0!	#DIV/0!	#DIV/0!	#DIV/0!	#DIV/0!	#DIV/0!	#DIV/0!	#DIV/0!	#DIV/0!	#DIV/0!	#DIV/0!	#DIV/0!	#DIV/0!	#DIV/0!	#DIV/0!	#DIV/0!
								3	#DIV/0!	#DIV/0!	#DIV/0!	#DIV/0!	#DIV/0!	#DIV/0!	#DIV/0!	#DIV/0!	#DIV/0!	#DIV/0!	#DIV/0!	#DIV/0!	#DIV/0!	#DIV/0!	#DIV/0!	#DIV/0!	#DIV/0!	#DIV/0!	#DIV/0!	#DIV/0!	#DIV/0!	#DIV/0!	#DIV/0!	#DIV/0!
								4	#DIV/0!	#DIV/0!	#DIV/0!	#DIV/0!	#DIV/0!	#DIV/0!	#DIV/0!	#DIV/0!	#DIV/0!	#DIV/0!	#DIV/0!	#DIV/0!	#DIV/0!	#DIV/0!	#DIV/0!	#DIV/0!	#DIV/0!	#DIV/0!	#DIV/0!	#DIV/0!	#DIV/0!	#DIV/0!	#DIV/0!	#DIV/0!
					#DIV/0!			5	#DIV/0!	#DIV/0!	#DIV/0!	#DIV/0!	#DIV/0!	#DIV/0!	#DIV/0!	#DIV/0!	#DIV/0!	#DIV/0!	#DIV/0!	#DIV/0!	#DIV/0!	#DIV/0!	#DIV/0!	#DIV/0!	#DIV/0!	#DIV/0!	#DIV/0!	#DIV/0!	#DIV/0!	#DIV/0!	#DIV/0!	#DIV/0!
					#DIV/0!			6	#DIV/0!	#DIV/0!	#DIV/0!	#DIV/0!	#DIV/0!	#DIV/0!	#DIV/0!	#DIV/0!	#DIV/0!	#DIV/0!	#DIV/0!	#DIV/0!	#DIV/0!	#DIV/0!	#DIV/0!	#DIV/0!	#DIV/0!	#DIV/0!	#DIV/0!	#DIV/0!	#DIV/0!	#DIV/0!	#DIV/0!	#DIV/0!
								7	#DIV/0!	#DIV/0!	#DIV/0!	#DIV/0!	#DIV/0!	#DIV/0!	#DIV/0!	#DIV/0!	#DIV/0!	#DIV/0!	#DIV/0!	#DIV/0!	#DIV/0!	#DIV/0!	#DIV/0!	#DIV/0!	#DIV/0!	#DIV/0!	#DIV/0!	#DIV/0!	#DIV/0!	#DIV/0!	#DIV/0!	#DIV/0!
								8	#DIV/0!	#DIV/0!	#DIV/0!	#DIV/0!	#DIV/0!	#DIV/0!	#DIV/0!	#DIV/0!	#DIV/0!	#DIV/0!	#DIV/0!	#DIV/0!	#DIV/0!	#DIV/0!	#DIV/0!	#DIV/0!	#DIV/0!	#DIV/0!	#DIV/0!	#DIV/0!	#DIV/0!	#DIV/0!	#DIV/0!	#DIV/0!
					#DIV/0!			9	#DIV/0!	#DIV/0!	#DIV/0!	#DIV/0!	#DIV/0!	#DIV/0!	#DIV/0!	#DIV/0!	#DIV/0!	#DIV/0!	#DIV/0!	#DIV/0!	#DIV/0!	#DIV/0!	#DIV/0!	#DIV/0!	#DIV/0!	#DIV/0!	#DIV/0!	#DIV/0!	#DIV/0!	#DIV/0!	#DIV/0!	#DIV/0!
					#DIV/0!			10	#DIV/0!	#DIV/0!	#DIV/0!	#DIV/0!	#DIV/0!	#DIV/0!	#DIV/0!	#DIV/0!	#DIV/0!	#DIV/0!	#DIV/0!	#DIV/0!	#DIV/0!	#DIV/0!	#DIV/0!	#DIV/0!	#DIV/0!	#DIV/0!	#DIV/0!	#DIV/0!	#DIV/0!	#DIV/0!	#DIV/0!	#DIV/0!
								11	#DIV/0!	#DIV/0!	#DIV/0!	#DIV/0!	#DIV/0!	#DIV/0!	#DIV/0!	#DIV/0!	#DIV/0!	#DIV/0!	#DIV/0!	#DIV/0!	#DIV/0!	#DIV/0!	#DIV/0!	#DIV/0!	#DIV/0!	#DIV/0!	#DIV/0!	#DIV/0!	#DIV/0!	#DIV/0!	#DIV/0!	#DIV/0!
								12	#DIV/0!	#DIV/0!	#DIV/0!	#DIV/0!	#DIV/0!	#DIV/0!	#DIV/0!	#DIV/0!	#DIV/0!	#DIV/0!	#DIV/0!	#DIV/0!	#DIV/0!	#DIV/0!	#DIV/0!	#DIV/0!	#DIV/0!	#DIV/0!	#DIV/0!	#DIV/0!	#DIV/0!	#DIV/0!	#DIV/0!	#DIV/0!
					#DIV/0!			13	#DIV/0!	#DIV/0!	#DIV/0!	#DIV/0!	#DIV/0!	#DIV/0!	#DIV/0!	#DIV/0!	#DIV/0!	#DIV/0!	#DIV/0!	#DIV/0!	#DIV/0!	#DIV/0!	#DIV/0!	#DIV/0!	#DIV/0!	#DIV/0!	#DIV/0!	#DIV/0!	#DIV/0!	#DIV/0!	#DIV/0!	#DIV/0!
					#DIV/0!			14	#DIV/0!	#DIV/0!	#DIV/0!	#DIV/0!	#DIV/0!	#DIV/0!	#DIV/0!	#DIV/0!	#DIV/0!	#DIV/0!	#DIV/0!	#DIV/0!	#DIV/0!	#DIV/0!	#DIV/0!	#DIV/0!	#DIV/0!	#DIV/0!	#DIV/0!	#DIV/0!	#DIV/0!	#DIV/0!	#DIV/0!	#DIV/0!
								15	#DIV/0!	#DIV/0!	#DIV/0!	#DIV/0!	#DIV/0!	#DIV/0!	#DIV/0!	#DIV/0!	#DIV/0!	#DIV/0!	#DIV/0!	#DIV/0!	#DIV/0!	#DIV/0!	#DIV/0!	#DIV/0!	#DIV/0!	#DIV/0!	#DIV/0!	#DIV/0!	#DIV/0!	#DIV/0!	#DIV/0!	#DIV/0!
								16	#DIV/0!	#DIV/0!	#DIV/0!	#DIV/0!	#DIV/0!	#DIV/0!	#DIV/0!	#DIV/0!	#DIV/0!	#DIV/0!	#DIV/0!	#DIV/0!	#DIV/0!	#DIV/0!	#DIV/0!	#DIV/0!	#DIV/0!	#DIV/0!	#DIV/0!	#DIV/0!	#DIV/0!	#DIV/0!	#DIV/0!	#DIV/0!
					#DIV/0!			17	#DIV/0!	#DIV/0!	#DIV/0!	#DIV/0!	#DIV/0!	#DIV/0!	#DIV/0!	#DIV/0!	#DIV/0!	#DIV/0!	#DIV/0!	#DIV/0!	#DIV/0!	#DIV/0!	#DIV/0!	#DIV/0!	#DIV/0!	#DIV/0!	#DIV/0!	#DIV/0!	#DIV/0!	#DIV/0!	#DIV/0!	#DIV/0!
					#DIV/0!			18	#DIV/0!	#DIV/0!	#DIV/0!	#DIV/0!	#DIV/0!	#DIV/0!	#DIV/0!	#DIV/0!	#DIV/0!	#DIV/0!	#DIV/0!	#DIV/0!	#DIV/0!	#DIV/0!	#DIV/0!	#DIV/0!	#DIV/0!	#DIV/0!	#DIV/0!	#DIV/0!	#DIV/0!	#DIV/0!	#DIV/0!	#DIV/0!
								19	#DIV/0!	#DIV/0!	#DIV/0!	#DIV/0!	#DIV/0!	#DIV/0!	#DIV/0!	#DIV/0!	#DIV/0!	#DIV/0!	#DIV/0!	#DIV/0!	#DIV/0!	#DIV/0!	#DIV/0!	#DIV/0!	#DIV/0!	#DIV/0!	#DIV/0!	#DIV/0!	#DIV/0!	#DIV/0!	#DIV/0!	#DIV/0!
								20	#DIV/0!	#DIV/0!	#DIV/0!	#DIV/0!	#DIV/0!	#DIV/0!	#DIV/0!	#DIV/0!	#DIV/0!	#DIV/0!	#DIV/0!	#DIV/0!	#DIV/0!	#DIV/0!	#DIV/0!	#DIV/0!	#DIV/0!	#DIV/0!	#DIV/0!	#DIV/0!	#DIV/0!	#DIV/0!	#DIV/0!	#DIV/0!
					#DIV/0!			21	#DIV/0!	#DIV/0!	#DIV/0!	#DIV/0!	#DIV/0!	#DIV/0!	#DIV/0!	#DIV/0!	#DIV/0!	#DIV/0!	#DIV/0!	#DIV/0!	#DIV/0!	#DIV/0!	#DIV/0!	#DIV/0!	#DIV/0!	#DIV/0!	#DIV/0!	#DIV/0!	#DIV/0!	#DIV/0!	#DIV/0!	#DIV/0!
					#DIV/0!			22	#DIV/0!	#DIV/0!	#DIV/0!	#DIV/0!	#DIV/0!	#DIV/0!	#DIV/0!	#DIV/0!	#DIV/0!	#DIV/0!	#DIV/0!	#DIV/0!	#DIV/0!	#DIV/0!	#DIV/0!	#DIV/0!	#DIV/0!	#DIV/0!	#DIV/0!	#DIV/0!	#DIV/0!	#DIV/0!	#DIV/0!	#DIV/0!
								23	#DIV/0!	#DIV/0!	#DIV/0!	#DIV/0!	#DIV/0!	#DIV/0!	#DIV/0!	#DIV/0!	#DIV/0!	#DIV/0!	#DIV/0!	#DIV/0!	#DIV/0!	#DIV/0!	#DIV/0!	#DIV/0!	#DIV/0!	#DIV/0!	#DIV/0!	#DIV/0!	#DIV/0!	#DIV/0!	#DIV/0!	#DIV/0!
								24	#DIV/0!	#DIV/0!	#DIV/0!	#DIV/0!	#DIV/0!	#DIV/0!	#DIV/0!	#DIV/0!	#DIV/0!	#DIV/0!	#DIV/0!	#DIV/0!	#DIV/0!	#DIV/0!	#DIV/0!	#DIV/0!	#DIV/0!	#DIV/0!	#DIV/0!	#DIV/0!	#DIV/0!	#DIV/0!	#DIV/0!	#DIV/0!
								25	#DIV/0!	#DIV/0!	#DIV/0!	#DIV/0!	#DIV/0!	#DIV/0!	#DIV/0!	#DIV/0!	#DIV/0!	#DIV/0!	#DIV/0!	#DIV/0!	#DIV/0!	#DIV/0!	#DIV/0!	#DIV/0!	#DIV/0!	#DIV/0!	#DIV/0!	#DIV/0!	#DIV/0!	#DIV/0!	#DIV/0!	#DIV/0!
								26	#DIV/0!	#DIV/0!	#DIV/0!	#DIV/0!	#DIV/0!	#DIV/0!	#DIV/0!	#DIV/0!	#DIV/0!	#DIV/0!	#DIV/0!	#DIV/0!	#DIV/0!	#DIV/0!	#DIV/0!	#DIV/0!	#DIV/0!	#DIV/0!	#DIV/0!	#DIV/0!	#DIV/0!	#DIV/0!	#DIV/0!	#DIV/0!
								27	#DIV/0!	#DIV/0!	#DIV/0!	#DIV/0!	#DIV/0!	#DIV/0!	#DIV/0!	#DIV/0!	#DIV/0!	#DIV/0!	#DIV/0!	#DIV/0!	#DIV/0!	#DIV/0!	#DIV/0!	#DIV/0!	#DIV/0!	#DIV/0!	#DIV/0!	#DIV/0!	#DIV/0!	#DIV/0!	#DIV/0!	#DIV/0!
								28	#DIV/0!	#DIV/0!	#DIV/0!	#DIV/0!	#DIV/0!	#DIV/0!	#DIV/0!	#DIV/0!	#DIV/0!	#DIV/0!	#DIV/0!	#DIV/0!	#DIV/0!	#DIV/0!	#DIV/0!	#DIV/0!	#DIV/0!	#DIV/0!	#DIV/0!	#DIV/0!	#DIV/0!	#DIV/0!	#DIV/0!	#DIV/0!
								29	#DIV/0!	#DIV/0!	#DIV/0!	#DIV/0!	#DIV/0!	#DIV/0!	#DIV/0!	#DIV/0!	#DIV/0!	#DIV/0!	#DIV/0!	#DIV/0!	#DIV/0!	#DIV/0!	#DIV/0!	#DIV/0!	#DIV/0!	#DIV/0!	#DIV/0!	#DIV/0!	#DIV/0!	#DIV/0!	#DIV/0!	#DIV/0!
								30	#DIV/0!	#DIV/0!	#DIV/0!	#DIV/0!	#DIV/0!	#DIV/0!	#DIV/0!	#DIV/0!	#DIV/0!	#DIV/0!	#DIV/0!	#DIV/0!	#DIV/0!	#DIV/0!	#DIV/0!	#DIV/0!	#DIV/0!	#DIV/0!	#DIV/0!	#DIV/0!	#DIV/0!	#DIV/0!	#DIV/0!	#DIV/0!
								31	#DIV/0!	#DIV/0!	#DIV/0!	#DIV/0!	#DIV/0!	#DIV/0!	#DIV/0!	#DIV/0!	#DIV/0!	#DIV/0!	#DIV/0!	#DIV/0!	#DIV/0!	#DIV/0!	#DIV/0!	#DIV/0!	#DIV/0!	#DIV/0!	#DIV/0!	#DIV/0!	#DIV/0!	#DIV/0!	#DIV/0!	#DIV/0!
								32	#DIV/0!	#DIV/0!	#DIV/0!	#DIV/0!	#DIV/0!	#DIV/0!	#DIV/0!	#DIV/0!	#DIV/0!	#DIV/0!	#DIV/0!	#DIV/0!	#DIV/0!	#DIV/0!	#DIV/0!	#DIV/0!	#DIV/0!	#DIV/0!	#DIV/0!	#DIV/0!	#DIV/0!	#DIV/0!	#DIV/0!	#DIV/0!
								33	#DIV/0!	#DIV/0!	#DIV/0!	#DIV/0!	#DIV/0!	#DIV/0!	#DIV/0!	#DIV/0!	#DIV/0!	#DIV/0!	#DIV/0!	#DIV/0!	#DIV/0!	#DIV/0!	#DIV/0!	#DIV/0!	#DIV/0!	#DIV/0!	#DIV/0!	#DIV/0!	#DIV/0!	#DIV/0!	#DIV/0!	#DIV/0!
								34	#DIV/0!	#DIV/0!	#DIV/0!	#DIV/0!	#DIV/0!	#DIV/0!	#DIV/0!	#DIV/0!	#DIV/0!	#DIV/0!	#DIV/0!	#DIV/0!	#DIV/0!	#DIV/0!	#DIV/0!	#DIV/0!	#DIV/0!	#DIV/0!	#DIV/0!	#DIV/0!	#DIV/0!	#DIV/0!	#DIV/0!	#DIV/0!
								35	#DIV/0!	#DIV/0!	#DIV/0!	#DIV/0!	#DIV/0!	#DIV/0!	#DIV/0!	#DIV/0!	#DIV/0!	#DIV/0!	#DIV/0!	#DIV/0!	#DIV/0!	#DIV/0!	#DIV/0!	#DIV/0!	#DIV/0!	#DIV/0!	#DIV/0!	#DIV/0!	#DIV/0!	#DIV/0!	#DIV/0!	#DIV/0!
								36	#DIV/0!	#DIV/0!	#DIV/0!	#DIV/0!	#DIV/0!	#DIV/0!	#DIV/0!	#DIV/0!	#DIV/0!	#DIV/0!	#DIV/0!	#DIV/0!	#DIV/0!	#DIV/0!	#DIV/0!	#DIV/0!	#DIV/0!	#DIV/0!	#DIV/0!	#DIV/0!	#DIV/0!	#DIV/0!	#DIV/0!	#DIV/0!
								37	#DIV/0!	#DIV/0!	#DIV/0!	#DIV/0!	#DIV/0!	#DIV/0!	#DIV/0!	#DIV/0!	#DIV/0!	#DIV/0!	#DIV/0!	#DIV/0!	#DIV/0!	#DIV/0!	#DIV/0!	#DIV/0!	#DIV/0!	#DIV/0!	#DIV/0!	#DIV/0!	#DIV/0!	#DIV/0!	#DIV/0!	#DIV/0!
								38	#DIV/0!	#DIV/0!	#DIV/0!	#DIV/0!	#DIV/0!	#DIV/0!	#DIV/0!	#DIV/0!	#DIV/0!	#DIV/0!	#DIV/0!	#DIV/0!	#DIV/0!	#DIV/0!	#DIV/0!	#DIV/0!	#DIV/0!	#DIV/0!	#DIV/0!	#DIV/0!	#DIV/0!	#DIV/0!	#DIV/0!	#DIV/0!
								39	#DIV/0!	#DIV/0!	#DIV/0!	#DIV/0!	#DIV/0!	#DIV/0!	#DIV/0!	#DIV/0!	#DIV/0!	#DIV/0!	#DIV/0!	#DIV/0!	#DIV/0!	#DIV/0!	#DIV/0!	#DIV/0!	#DIV/0!	#DIV/0!	#DIV/0!	#DIV/0!	#DIV/0!	#DIV/0!	#DIV/0!	#DIV/0!
								40	#DIV/0!	#DIV/0!	#DIV/0!	#DIV/0!	#DIV/0!	#DIV/0!	#DIV/0!	#DIV/0!	#DIV/0!	#DIV/0!	#DIV/0!	#DIV/0!	#DIV/0!	#DIV/0!	#DIV/0!	#DIV/0!	#DIV/0!	#DIV/0!	#DIV/0!	#DIV/0!	#DIV/0!	#DIV/0!	#DIV/0!	#DIV/0!
								41	#DIV/0!	#DIV/0!	#DIV/0!	#DIV/0!	#DIV/0!	#DIV/0!	#DIV/0!	#DIV/0!	#DIV/0!	#DIV/0!	#DIV/0!	#DIV/0!	#DIV/0!	#DIV/0!	#DIV/0!	#DIV/0!	#DIV/0!	#DIV/0!	#DIV/0!	#DIV/0!	#DIV/0!	#DIV/0!	#DIV/0!	#DIV/0!
								42	#DIV/0!	#DIV/0!	#DIV/0!	#DIV/0!	#DIV/0!	#DIV/0!	#DIV/0!	#DIV/0!	#DIV/0!	#DIV/0!	#DIV/0!	#DIV/0!	#DIV/0!	#DIV/0!	#DIV/0!	#DIV/0!	#DIV/0!	#DIV/0!	#DIV/0!	#DIV/0!	#DIV/0!	#DIV/0!	#DIV/0!	#DIV/0!
								43	#DIV/0!	#DIV/0!	#DIV/0!	#DIV/0!	#DIV/0!	#DIV/0!	#DIV/0!	#DIV/0!	#DIV/0!	#DIV/0!	#DIV/0!	#DIV/0!	#DIV/0!	#DIV/0!	#DIV/0!	#DIV/0!	#DIV/0!	#DIV/0!	#DIV/0!	#DIV/0!	#DIV/0!	#DIV/0!	#DIV/0!	#DIV/0!
								44	#DIV/0!	#DIV/0!	#DIV/0!	#DIV/0!	#DIV/0!	#DIV/0!	#DIV/0!	#DIV/0!	#DIV/0!	#DIV/0!	#DIV/0!	#DIV/0!	#DIV/0!	#DIV/0!	#DIV/0!	#DIV/0!	#DIV/0!	#DIV/0!	#DIV/0!	#DIV/0!	#DIV/0!	#DIV/0!	#DIV/0!	#DIV/0!
								45	#DIV/0!	#DIV/0!	#DIV/0!	#DIV/0!	#DIV/0!	#DIV/0!	#DIV/0!	#DIV/0!	#DIV/0!	#DIV/0!	#DIV/0!	#DIV/0!	#DIV/0!	#DIV/0!	#DIV/0!	#DIV/0!	#DIV/0!	#DIV/0!	#DIV/0!	#DIV/0!	#DIV/0!	#DIV/0!	#DIV/0!	#DIV/0!
								46	#DIV/0!	#DIV/0!	#DIV/0!	#DIV/0!	#DIV/0!	#DIV/0!	#DIV/0!	#DIV/0!	#DIV/0!	#DIV/0!	#DIV/0!	#DIV/0!	#DIV/0!	#DIV/0!	#DIV/0!	#DIV/0!	#DIV/0!	#DIV/0!	#DIV/0!	#DIV/0!	#DIV/0!	#DIV/0!	#DIV/0!	#DIV/0!
								47	#DIV/0!	#DIV/0!	#DIV/0!	#DIV/0!	#DIV/0!	#DIV/0!	#DIV/0!	#DIV/0!	#DIV/0!	#DIV/0!	#DIV/0!	#DIV/0!	#DIV/0!	#DIV/0!	#DIV/0!	#DIV/0!	#DIV/0!	#DIV/0!	#DIV/0!	#DIV/0!	#DIV/0!	#DIV/0!	#DIV/0!	#DIV/0!
								48	#DIV/0!	#DIV/0!	#DIV/0!	#DIV/0!	#DIV/0!	#DIV/0!	#DIV/0!	#DIV/0!	#DIV/0!	#DIV/0!	#DIV/0!	#DIV/0!	#DIV/0!	#DIV/0!	#DIV/0!	#DIV/0!	#DIV/0!	#DIV/0!	#DIV/0!	#DIV/0!	#DIV/0!	#DIV/0!	#DIV/0!	#DIV/0!
								49	#DIV/0!	#DIV/0!	#DIV/0!	#DIV/0!	#DIV/0!	#DIV/0!	#DIV/0!	#DIV/0!	#DIV/0!	#DIV/0!	#DIV/0!	#DIV/0!	#DIV/0!	#DIV/0!	#DIV/0!	#DIV/0!	#DIV/0!	#DIV/0!	#DIV/0!	#DIV/0!	#DIV/0!	#DIV/0!	#DIV/0!	#DIV/0!
								50	#DIV/0!	#DIV/0!	#DIV/0!	#DIV/0!	#DIV/0!	#DIV/0!	#DIV/0!	#DIV/0!	#DIV/0!	#DIV/0!	#DIV/0!	#DIV/0!	#DIV/0!	#DIV/0!	#DIV/0!	#DIV/0!	#DIV/0!	#DIV/0!	#DIV/0!	#DIV/0!	#DIV/0!	#DIV/0!	#DIV/0!	#DIV/0!
									5-14C	5-14C	5-14C	5-14C	5-14C	5-14C	5-14C	5-14C	5-14C	5-14C	5-14C	5-14C	5-14C	5-14C	5-14C	5-14C	5-14C	5-14C	5-14C	5-14C	5-14C	5-14C	5-14C	5-14C
								Fb:	#DIV/0!	#DIV/0!	#DIV/0!	#DIV/0!	#DIV/0!	#DIV/0!	#DIV/0!	#DIV/0!	#DIV/0!	#DIV/0!	#DIV/0!	#DIV/0!	#DIV/0!	#DIV/0!	#DIV/0!	#DIV/0!	#DIV/0!	#DIV/0!	#DIV/0!	#DIV/0!	#DIV/0!	#DIV/0!	#DIV/0!	#DIV/0!
								Cycle	0	0	0	0	0	0	0	0	0	0	0	0	0	0	0	0	0	0	0	0	0	0	0	0
					Paste raw Fc readings HERE===>			1
								2
								3
								4
								5
								6
								7
								8
								9
								10
								11
								12
								13
								14
								15
								16
								17
								18
								19
								20
								21
								22
								23
								24
								25
								26
								27
								28
								29
								30
								31
								32
								33
								34
								35
								36
								37
								38
								39
								40
								41
								42
								43
								44
								45
								46
								47
								48
								49
								50
[truncated: 9 more columns]

## Sheet: cDNA Quantification
Rxn Set #1	Rxn Set #2	Rxn Set #3	Rxn Set #4	Rxn Set #5	Rxn Set #6															Rxn Set #1			0		Rxn Set #2		0			Rxn Set #3		0			Rxn Set #4		0			Rxn Set #5		0			Rxn Set #6		0
1899-12-31																				1899-12-31			10ng Prep XX		1899-12-31		1899-12-31			1899-12-31		0			1899-12-31		0			1899-12-31		0			1899-12-31		0
QT 5ul
RH MX																						ΔE:	#DIV/0!				ΔE:	#DIV/0!				ΔE:	#DIV/0!				ΔE:	#DIV/0!				ΔE:	#DIV/0!				ΔE:	#DIV/0!
8XGain																						Emax:	#DIV/0!				Emax:	#DIV/0!				Emax:	#DIV/0!				Emax:	#DIV/0!				Emax:	#DIV/0!				Emax:	#DIV/0!
500nM PP										OCF (FU/ng):
0																						Fo:	#DIV/0!				Fo:	#DIV/0!				Fo:	#DIV/0!				Fo:	#DIV/0!				Fo:	#DIV/0!				Fo:	#DIV/0!
2', 65oC										Av. Emax:	1
10ng Prep XX																						%Ct-Fo:	#DIV/0!				%Ct-Fo:	#DIV/0!				%Ct-Fo:	#DIV/0!				%Ct-Fo:	#DIV/0!				%Ct-Fo:	#DIV/0!				%Ct-Fo:	#DIV/0!
						LRE-Fo Quantification			LRE-No	Ct-No	Ct-No @		Ct-Fo Quantification									Ct-Fo:	#DIV/0!				Ct-Fo:	#DIV/0!				Ct-Fo:	#DIV/0!				Ct-Fo:	#DIV/0!				Ct-Fo:	#DIV/0!				Ct-Fo:	#DIV/0!
Run	Sample	Target/PP	As	ΔE	Emax	Fmax	Fo	Fo CV	cDNA	cDNA	Av. Emax		Ft	Ct	SD	Fo-Ct	% of LRE-Fo				Fb:	0				Fb:	0				Fb:	0				Fb:	0				Fb:	0				Fb:	0
Run1	10ng Prep XX	0		#DIV/0!	#DIV/0!	#DIV/0!	#DIV/0!	#DIV/0!	#DIV/0!	#DIV/0!	#DIV/0!		0	#DIV/0!	#DIV/0!	#DIV/0!	#DIV/0!			C	Av. Fc		Fo CV:	#DIV/0!	C	Av. Fc		Fo CV:	#DIV/0!	C	Av. Fc		Fo CV:	#DIV/0!	C	Av. Fc		Fo CV:	#DIV/0!	C	Av. Fc		Fo CV:	#DIV/0!	C	Av. Fc		Fo CV:	#DIV/0!
Run2	0	0		#DIV/0!	#DIV/0!	#DIV/0!	#DIV/0!	#DIV/0!	#DIV/0!	#DIV/0!	#DIV/0!		0	#DIV/0!	#DIV/0!	#DIV/0!	#DIV/0!			10	#DIV/0!	Ec	Fo	%Av. Fo	10	#DIV/0!	Ec	Fo	%Av. Fo	10	#DIV/0!	Ec	Fo	%Av. Fo	10	#DIV/0!	Ec	Fo	%Av. Fo	10	#DIV/0!	Ec	Fo	%Av. Fo	10	#DIV/0!	Ec	Fo	%Av. Fo
Run3	0	0		#DIV/0!	#DIV/0!	#DIV/0!	#DIV/0!	#DIV/0!	#DIV/0!	#DIV/0!	#DIV/0!		0	#DIV/0!	#DIV/0!	#DIV/0!	#DIV/0!			11	#DIV/0!	#DIV/0!	#DIV/0!	#DIV/0!	11	#DIV/0!	#DIV/0!	#DIV/0!	#DIV/0!	11	#DIV/0!	#DIV/0!	#DIV/0!	#DIV/0!	11	#DIV/0!	#DIV/0!	#DIV/0!	#DIV/0!	11	#DIV/0!	#DIV/0!	#DIV/0!	#DIV/0!	11	#DIV/0!	#DIV/0!	#DIV/0!	#DIV/0!
Run4	0	0		#DIV/0!	#DIV/0!	#DIV/0!	#DIV/0!	#DIV/0!	#DIV/0!	#DIV/0!	#DIV/0!		0	#DIV/0!	#DIV/0!	#DIV/0!	#DIV/0!			12	#DIV/0!	#DIV/0!	#DIV/0!	#DIV/0!	12	#DIV/0!	#DIV/0!	#DIV/0!	#DIV/0!	12	#DIV/0!	#DIV/0!	#DIV/0!	#DIV/0!	12	#DIV/0!	#DIV/0!	#DIV/0!	#DIV/0!	12	#DIV/0!	#DIV/0!	#DIV/0!	#DIV/0!	12	#DIV/0!	#DIV/0!	#DIV/0!	#DIV/0!
Run5	0	0		#DIV/0!	#DIV/0!	#DIV/0!	#DIV/0!	#DIV/0!	#DIV/0!	#DIV/0!	#DIV/0!		0	#DIV/0!	#DIV/0!	#DIV/0!	#DIV/0!			13	#DIV/0!	#DIV/0!	#DIV/0!	#DIV/0!	13	#DIV/0!	#DIV/0!	#DIV/0!	#DIV/0!	13	#DIV/0!	#DIV/0!	#DIV/0!	#DIV/0!	13	#DIV/0!	#DIV/0!	#DIV/0!	#DIV/0!	13	#DIV/0!	#DIV/0!	#DIV/0!	#DIV/0!	13	#DIV/0!	#DIV/0!	#DIV/0!	#DIV/0!
Run6	0	0		#DIV/0!	#DIV/0!	#DIV/0!	#DIV/0!	#DIV/0!	#DIV/0!	#DIV/0!	#DIV/0!		0	#DIV/0!	#DIV/0!	#DIV/0!	#DIV/0!			14	#DIV/0!	#DIV/0!	#DIV/0!	#DIV/0!	14	#DIV/0!	#DIV/0!	#DIV/0!	#DIV/0!	14	#DIV/0!	#DIV/0!	#DIV/0!	#DIV/0!	14	#DIV/0!	#DIV/0!	#DIV/0!	#DIV/0!	14	#DIV/0!	#DIV/0!	#DIV/0!	#DIV/0!	14	#DIV/0!	#DIV/0!	#DIV/0!	#DIV/0!
			Average:	#DIV/0!	#DIV/0!	#DIV/0!	#DIV/0!	#DIV/0!	#DIV/0!	#DIV/0!	#DIV/0!		Average:	#DIV/0!	#DIV/0!	#DIV/0!	#DIV/0!			15	#DIV/0!	#DIV/0!	#DIV/0!	#DIV/0!	15	#DIV/0!	#DIV/0!	#DIV/0!	#DIV/0!	15	#DIV/0!	#DIV/0!	#DIV/0!	#DIV/0!	15	#DIV/0!	#DIV/0!	#DIV/0!	#DIV/0!	15	#DIV/0!	#DIV/0!	#DIV/0!	#DIV/0!	15	#DIV/0!	#DIV/0!	#DIV/0!	#DIV/0!
			SD/CV:	#DIV/0!	#DIV/0!	#DIV/0!	#DIV/0!		#DIV/0!	#DIV/0!	#DIV/0!		SD/CV:	#DIV/0!		#DIV/0!				16	#DIV/0!	#DIV/0!	#DIV/0!	#DIV/0!	16	#DIV/0!	#DIV/0!	#DIV/0!	#DIV/0!	16	#DIV/0!	#DIV/0!	#DIV/0!	#DIV/0!	16	#DIV/0!	#DIV/0!	#DIV/0!	#DIV/0!	16	#DIV/0!	#DIV/0!	#DIV/0!	#DIV/0!	16	#DIV/0!	#DIV/0!	#DIV/0!	#DIV/0!
							LDA:		#DIV/0!	#DIV/0!	#DIV/0!									17	#DIV/0!	#DIV/0!	#DIV/0!	#DIV/0!	17	#DIV/0!	#DIV/0!	#DIV/0!	#DIV/0!	17	#DIV/0!	#DIV/0!	#DIV/0!	#DIV/0!	17	#DIV/0!	#DIV/0!	#DIV/0!	#DIV/0!	17	#DIV/0!	#DIV/0!	#DIV/0!	#DIV/0!	17	#DIV/0!	#DIV/0!	#DIV/0!	#DIV/0!
																				18	#DIV/0!	#DIV/0!	#DIV/0!	#DIV/0!	18	#DIV/0!	#DIV/0!	#DIV/0!	#DIV/0!	18	#DIV/0!	#DIV/0!	#DIV/0!	#DIV/0!	18	#DIV/0!	#DIV/0!	#DIV/0!	#DIV/0!	18	#DIV/0!	#DIV/0!	#DIV/0!	#DIV/0!	18	#DIV/0!	#DIV/0!	#DIV/0!	#DIV/0!
																				19	#DIV/0!	#DIV/0!	#DIV/0!	#DIV/0!	19	#DIV/0!	#DIV/0!	#DIV/0!	#DIV/0!	19	#DIV/0!	#DIV/0!	#DIV/0!	#DIV/0!	19	#DIV/0!	#DIV/0!	#DIV/0!	#DIV/0!	19	#DIV/0!	#DIV/0!	#DIV/0!	#DIV/0!	19	#DIV/0!	#DIV/0!	#DIV/0!	#DIV/0!
																				20	#DIV/0!	#DIV/0!	#DIV/0!	#DIV/0!	20	#DIV/0!	#DIV/0!	#DIV/0!	#DIV/0!	20	#DIV/0!	#DIV/0!	#DIV/0!	#DIV/0!	20	#DIV/0!	#DIV/0!	#DIV/0!	#DIV/0!	20	#DIV/0!	#DIV/0!	#DIV/0!	#DIV/0!	20	#DIV/0!	#DIV/0!	#DIV/0!	#DIV/0!
																				21	#DIV/0!	#DIV/0!	#DIV/0!	#DIV/0!	21	#DIV/0!	#DIV/0!	#DIV/0!	#DIV/0!	21	#DIV/0!	#DIV/0!	#DIV/0!	#DIV/0!	21	#DIV/0!	#DIV/0!	#DIV/0!	#DIV/0!	21	#DIV/0!	#DIV/0!	#DIV/0!	#DIV/0!	21	#DIV/0!	#DIV/0!	#DIV/0!	#DIV/0!
																				22	#DIV/0!	#DIV/0!	#DIV/0!	#DIV/0!	22	#DIV/0!	#DIV/0!	#DIV/0!	#DIV/0!	22	#DIV/0!	#DIV/0!	#DIV/0!	#DIV/0!	22	#DIV/0!	#DIV/0!	#DIV/0!	#DIV/0!	22	#DIV/0!	#DIV/0!	#DIV/0!	#DIV/0!	22	#DIV/0!	#DIV/0!	#DIV/0!	#DIV/0!
																				23	#DIV/0!	#DIV/0!	#DIV/0!	#DIV/0!	23	#DIV/0!	#DIV/0!	#DIV/0!	#DIV/0!	23	#DIV/0!	#DIV/0!	#DIV/0!	#DIV/0!	23	#DIV/0!	#DIV/0!	#DIV/0!	#DIV/0!	23	#DIV/0!	#DIV/0!	#DIV/0!	#DIV/0!	23	#DIV/0!	#DIV/0!	#DIV/0!	#DIV/0!
																				24	#DIV/0!	#DIV/0!	#DIV/0!	#DIV/0!	24	#DIV/0!	#DIV/0!	#DIV/0!	#DIV/0!	24	#DIV/0!	#DIV/0!	#DIV/0!	#DIV/0!	24	#DIV/0!	#DIV/0!	#DIV/0!	#DIV/0!	24	#DIV/0!	#DIV/0!	#DIV/0!	#DIV/0!	24	#DIV/0!	#DIV/0!	#DIV/0!	#DIV/0!
																				25	#DIV/0!	#DIV/0!	#DIV/0!	#DIV/0!	25	#DIV/0!	#DIV/0!	#DIV/0!	#DIV/0!	25	#DIV/0!	#DIV/0!	#DIV/0!	#DIV/0!	25	#DIV/0!	#DIV/0!	#DIV/0!	#DIV/0!	25	#DIV/0!	#DIV/0!	#DIV/0!	#DIV/0!	25	#DIV/0!	#DIV/0!	#DIV/0!	#DIV/0!
																				26	#DIV/0!	#DIV/0!	#DIV/0!	#DIV/0!	26	#DIV/0!	#DIV/0!	#DIV/0!	#DIV/0!	26	#DIV/0!	#DIV/0!	#DIV/0!	#DIV/0!	26	#DIV/0!	#DIV/0!	#DIV/0!	#DIV/0!	26	#DIV/0!	#DIV/0!	#DIV/0!	#DIV/0!	26	#DIV/0!	#DIV/0!	#DIV/0!	#DIV/0!
																				27	#DIV/0!	#DIV/0!	#DIV/0!	#DIV/0!	27	#DIV/0!	#DIV/0!	#DIV/0!	#DIV/0!	27	#DIV/0!	#DIV/0!	#DIV/0!	#DIV/0!	27	#DIV/0!	#DIV/0!	#DIV/0!	#DIV/0!	27	#DIV/0!	#DIV/0!	#DIV/0!	#DIV/0!	27	#DIV/0!	#DIV/0!	#DIV/0!	#DIV/0!
																				28	#DIV/0!	#DIV/0!	#DIV/0!	#DIV/0!	28	#DIV/0!	#DIV/0!	#DIV/0!	#DIV/0!	28	#DIV/0!	#DIV/0!	#DIV/0!	#DIV/0!	28	#DIV/0!	#DIV/0!	#DIV/0!	#DIV/0!	28	#DIV/0!	#DIV/0!	#DIV/0!	#DIV/0!	28	#DIV/0!	#DIV/0!	#DIV/0!	#DIV/0!
																				29	#DIV/0!	#DIV/0!	#DIV/0!	#DIV/0!	29	#DIV/0!	#DIV/0!	#DIV/0!	#DIV/0!	29	#DIV/0!	#DIV/0!	#DIV/0!	#DIV/0!	29	#DIV/0!	#DIV/0!	#DIV/0!	#DIV/0!	29	#DIV/0!	#DIV/0!	#DIV/0!	#DIV/0!	29	#DIV/0!	#DIV/0!	#DIV/0!	#DIV/0!
																				30	#DIV/0!	#DIV/0!	#DIV/0!	#DIV/0!	30	#DIV/0!	#DIV/0!	#DIV/0!	#DIV/0!	30	#DIV/0!	#DIV/0!	#DIV/0!	#DIV/0!	30	#DIV/0!	#DIV/0!	#DIV/0!	#DIV/0!	30	#DIV/0!	#DIV/0!	#DIV/0!	#DIV/0!	30	#DIV/0!	#DIV/0!	#DIV/0!	#DIV/0!
																				31	#DIV/0!	#DIV/0!	#DIV/0!	#DIV/0!	31	#DIV/0!	#DIV/0!	#DIV/0!	#DIV/0!	31	#DIV/0!	#DIV/0!	#DIV/0!	#DIV/0!	31	#DIV/0!	#DIV/0!	#DIV/0!	#DIV/0!	31	#DIV/0!	#DIV/0!	#DIV/0!	#DIV/0!	31	#DIV/0!	#DIV/0!	#DIV/0!	#DIV/0!
																				32	#DIV/0!	#DIV/0!	#DIV/0!	#DIV/0!	32	#DIV/0!	#DIV/0!	#DIV/0!	#DIV/0!	32	#DIV/0!	#DIV/0!	#DIV/0!	#DIV/0!	32	#DIV/0!	#DIV/0!	#DIV/0!	#DIV/0!	32	#DIV/0!	#DIV/0!	#DIV/0!	#DIV/0!	32	#DIV/0!	#DIV/0!	#DIV/0!	#DIV/0!
																				33	#DIV/0!	#DIV/0!	#DIV/0!	#DIV/0!	33	#DIV/0!	#DIV/0!	#DIV/0!	#DIV/0!	33	#DIV/0!	#DIV/0!	#DIV/0!	#DIV/0!	33	#DIV/0!	#DIV/0!	#DIV/0!	#DIV/0!	33	#DIV/0!	#DIV/0!	#DIV/0!	#DIV/0!	33	#DIV/0!	#DIV/0!	#DIV/0!	#DIV/0!
																				34	#DIV/0!	#DIV/0!	#DIV/0!	#DIV/0!	34	#DIV/0!	#DIV/0!	#DIV/0!	#DIV/0!	34	#DIV/0!	#DIV/0!	#DIV/0!	#DIV/0!	34	#DIV/0!	#DIV/0!	#DIV/0!	#DIV/0!	34	#DIV/0!	#DIV/0!	#DIV/0!	#DIV/0!	34	#DIV/0!	#DIV/0!	#DIV/0!	#DIV/0!
																				35	#DIV/0!	#DIV/0!	#DIV/0!	#DIV/0!	35	#DIV/0!	#DIV/0!	#DIV/0!	#DIV/0!	35	#DIV/0!	#DIV/0!	#DIV/0!	#DIV/0!	35	#DIV/0!	#DIV/0!	#DIV/0!	#DIV/0!	35	#DIV/0!	#DIV/0!	#DIV/0!	#DIV/0!	35	#DIV/0!	#DIV/0!	#DIV/0!	#DIV/0!
																				36	#DIV/0!	#DIV/0!	#DIV/0!	#DIV/0!	36	#DIV/0!	#DIV/0!	#DIV/0!	#DIV/0!	36	#DIV/0!	#DIV/0!	#DIV/0!	#DIV/0!	36	#DIV/0!	#DIV/0!	#DIV/0!	#DIV/0!	36	#DIV/0!	#DIV/0!	#DIV/0!	#DIV/0!	36	#DIV/0!	#DIV/0!	#DIV/0!	#DIV/0!
																				37	#DIV/0!	#DIV/0!	#DIV/0!	#DIV/0!	37	#DIV/0!	#DIV/0!	#DIV/0!	#DIV/0!	37	#DIV/0!	#DIV/0!	#DIV/0!	#DIV/0!	37	#DIV/0!	#DIV/0!	#DIV/0!	#DIV/0!	37	#DIV/0!	#DIV/0!	#DIV/0!	#DIV/0!	37	#DIV/0!	#DIV/0!	#DIV/0!	#DIV/0!
																				38	#DIV/0!	#DIV/0!	#DIV/0!	#DIV/0!	38	#DIV/0!	#DIV/0!	#DIV/0!	#DIV/0!	38	#DIV/0!	#DIV/0!	#DIV/0!	#DIV/0!	38	#DIV/0!	#DIV/0!	#DIV/0!	#DIV/0!	38	#DIV/0!	#DIV/0!	#DIV/0!	#DIV/0!	38	#DIV/0!	#DIV/0!	#DIV/0!	#DIV/0!
																				39	#DIV/0!	#DIV/0!	#DIV/0!	#DIV/0!	39	#DIV/0!	#DIV/0!	#DIV/0!	#DIV/0!	39	#DIV/0!	#DIV/0!	#DIV/0!	#DIV/0!	39	#DIV/0!	#DIV/0!	#DIV/0!	#DIV/0!	39	#DIV/0!	#DIV/0!	#DIV/0!	#DIV/0!	39	#DIV/0!	#DIV/0!	#DIV/0!	#DIV/0!
																				40	#DIV/0!	#DIV/0!	#DIV/0!	#DIV/0!	40	#DIV/0!	#DIV/0!	#DIV/0!	#DIV/0!	40	#DIV/0!	#DIV/0!	#DIV/0!	#DIV/0!	40	#DIV/0!	#DIV/0!	#DIV/0!	#DIV/0!	40	#DIV/0!	#DIV/0!	#DIV/0!	#DIV/0!	40	#DIV/0!	#DIV/0!	#DIV/0!	#DIV/0!
																				41	#DIV/0!	#DIV/0!	#DIV/0!	#DIV/0!	41	#DIV/0!	#DIV/0!	#DIV/0!	#DIV/0!	41	#DIV/0!	#DIV/0!	#DIV/0!	#DIV/0!	41	#DIV/0!	#DIV/0!	#DIV/0!	#DIV/0!	41	#DIV/0!	#DIV/0!	#DIV/0!	#DIV/0!	41	#DIV/0!	#DIV/0!	#DIV/0!	#DIV/0!
																				42	#DIV/0!	#DIV/0!	#DIV/0!	#DIV/0!	42	#DIV/0!	#DIV/0!	#DIV/0!	#DIV/0!	42	#DIV/0!	#DIV/0!	#DIV/0!	#DIV/0!	42	#DIV/0!	#DIV/0!	#DIV/0!	#DIV/0!	42	#DIV/0!	#DIV/0!	#DIV/0!	#DIV/0!	42	#DIV/0!	#DIV/0!	#DIV/0!	#DIV/0!
																				43	#DIV/0!	#DIV/0!	#DIV/0!	#DIV/0!	43	#DIV/0!	#DIV/0!	#DIV/0!	#DIV/0!	43	#DIV/0!	#DIV/0!	#DIV/0!	#DIV/0!	43	#DIV/0!	#DIV/0!	#DIV/0!	#DIV/0!	43	#DIV/0!	#DIV/0!	#DIV/0!	#DIV/0!	43	#DIV/0!	#DIV/0!	#DIV/0!	#DIV/0!
																				44	#DIV/0!	#DIV/0!	#DIV/0!	#DIV/0!	44	#DIV/0!	#DIV/0!	#DIV/0!	#DIV/0!	44	#DIV/0!	#DIV/0!	#DIV/0!	#DIV/0!	44	#DIV/0!	#DIV/0!	#DIV/0!	#DIV/0!	44	#DIV/0!	#DIV/0!	#DIV/0!	#DIV/0!	44	#DIV/0!	#DIV/0!	#DIV/0!	#DIV/0!
																				45	#DIV/0!	#DIV/0!	#DIV/0!	#DIV/0!	45	#DIV/0!	#DIV/0!	#DIV/0!	#DIV/0!	45	#DIV/0!	#DIV/0!	#DIV/0!	#DIV/0!	45	#DIV/0!	#DIV/0!	#DIV/0!	#DIV/0!	45	#DIV/0!	#DIV/0!	#DIV/0!	#DIV/0!	45	#DIV/0!	#DIV/0!	#DIV/0!	#DIV/0!
																				46	#DIV/0!	#DIV/0!	#DIV/0!	#DIV/0!	46	#DIV/0!	#DIV/0!	#DIV/0!	#DIV/0!	46	#DIV/0!	#DIV/0!	#DIV/0!	#DIV/0!	46	#DIV/0!	#DIV/0!	#DIV/0!	#DIV/0!	46	#DIV/0!	#DIV/0!	#DIV/0!	#DIV/0!	46	#DIV/0!	#DIV/0!	#DIV/0!	#DIV/0!
																				47	#DIV/0!	#DIV/0!	#DIV/0!	#DIV/0!	47	#DIV/0!	#DIV/0!	#DIV/0!	#DIV/0!	47	#DIV/0!	#DIV/0!	#DIV/0!	#DIV/0!	47	#DIV/0!	#DIV/0!	#DIV/0!	#DIV/0!	47	#DIV/0!	#DIV/0!	#DIV/0!	#DIV/0!	47	#DIV/0!	#DIV/0!	#DIV/0!	#DIV/0!
																				48	#DIV/0!	#DIV/0!	#DIV/0!	#DIV/0!	48	#DIV/0!	#DIV/0!	#DIV/0!	#DIV/0!	48	#DIV/0!	#DIV/0!	#DIV/0!	#DIV/0!	48	#DIV/0!	#DIV/0!	#DIV/0!	#DIV/0!	48	#DIV/0!	#DIV/0!	#DIV/0!	#DIV/0!	48	#DIV/0!	#DIV/0!	#DIV/0!	#DIV/0!
																				49	#DIV/0!	#DIV/0!	#DIV/0!	#DIV/0!	49	#DIV/0!	#DIV/0!	#DIV/0!	#DIV/0!	49	#DIV/0!	#DIV/0!	#DIV/0!	#DIV/0!	49	#DIV/0!	#DIV/0!	#DIV/0!	#DIV/0!	49	#DIV/0!	#DIV/0!	#DIV/0!	#DIV/0!	49	#DIV/0!	#DIV/0!	#DIV/0!	#DIV/0!
																				50	#DIV/0!	#DIV/0!	#DIV/0!	#DIV/0!	50	#DIV/0!	#DIV/0!	#DIV/0!	#DIV/0!	50	#DIV/0!	#DIV/0!	#DIV/0!	#DIV/0!	50	#DIV/0!	#DIV/0!	#DIV/0!	#DIV/0!	50	#DIV/0!	#DIV/0!	#DIV/0!	#DIV/0!	50	#DIV/0!	#DIV/0!	#DIV/0!	#DIV/0!
																				Reaction Set #1					Reaction Set #2					Reaction Set #3					Reaction Set #4					Reaction Set #5					Reaction Set #5
																				0					0					0					0					0					0
																				10ng Prep XX					1899-12-31					0					0					0					0
																				C	Av. Fc	Prd'd Fc	Ac-Pr		C	Av. Fc	Prd'd Fc	Ac-Pr		C	Av. Fc	Prd'd Fc	Ac-Pr		C	Av. Fc	Prd'd Fc	Ac-Pr		C	Av. Fc	Prd'd Fc	Ac-Pr		C	Av. Fc	Prd'd Fc	Ac-Pr
																				10	#DIV/0!	#DIV/0!	#DIV/0!		10	#DIV/0!	#DIV/0!	#DIV/0!		10	#DIV/0!	#DIV/0!	#DIV/0!		10	#DIV/0!	#DIV/0!	#DIV/0!		10	#DIV/0!	#DIV/0!	#DIV/0!		10	#DIV/0!	#DIV/0!	#DIV/0!
																				11	#DIV/0!	#DIV/0!	#DIV/0!		11	#DIV/0!	#DIV/0!	#DIV/0!		11	#DIV/0!	#DIV/0!	#DIV/0!		11	#DIV/0!	#DIV/0!	#DIV/0!		11	#DIV/0!	#DIV/0!	#DIV/0!		11	#DIV/0!	#DIV/0!	#DIV/0!
																				12	#DIV/0!	#DIV/0!	#DIV/0!		12	#DIV/0!	#DIV/0!	#DIV/0!		12	#DIV/0!	#DIV/0!	#DIV/0!		12	#DIV/0!	#DIV/0!	#DIV/0!		12	#DIV/0!	#DIV/0!	#DIV/0!		12	#DIV/0!	#DIV/0!	#DIV/0!
																				13	#DIV/0!	#DIV/0!	#DIV/0!		13	#DIV/0!	#DIV/0!	#DIV/0!		13	#DIV/0!	#DIV/0!	#DIV/0!		13	#DIV/0!	#DIV/0!	#DIV/0!		13	#DIV/0!	#DIV/0!	#DIV/0!		13	#DIV/0!	#DIV/0!	#DIV/0!
																				14	#DIV/0!	#DIV/0!	#DIV/0!		14	#DIV/0!	#DIV/0!	#DIV/0!		14	#DIV/0!	#DIV/0!	#DIV/0!		14	#DIV/0!	#DIV/0!	#DIV/0!		14	#DIV/0!	#DIV/0!	#DIV/0!		14	#DIV/0!	#DIV/0!	#DIV/0!
																				15	#DIV/0!	#DIV/0!	#DIV/0!		15	#DIV/0!	#DIV/0!	#DIV/0!		15	#DIV/0!	#DIV/0!	#DIV/0!		15	#DIV/0!	#DIV/0!	#DIV/0!		15	#DIV/0!	#DIV/0!	#DIV/0!		15	#DIV/0!	#DIV/0!	#DIV/0!
																				16	#DIV/0!	#DIV/0!	#DIV/0!		16	#DIV/0!	#DIV/0!	#DIV/0!		16	#DIV/0!	#DIV/0!	#DIV/0!		16	#DIV/0!	#DIV/0!	#DIV/0!		16	#DIV/0!	#DIV/0!	#DIV/0!		16	#DIV/0!	#DIV/0!	#DIV/0!
																				17	#DIV/0!	#DIV/0!	#DIV/0!		17	#DIV/0!	#DIV/0!	#DIV/0!		17	#DIV/0!	#DIV/0!	#DIV/0!		17	#DIV/0!	#DIV/0!	#DIV/0!		17	#DIV/0!	#DIV/0!	#DIV/0!		17	#DIV/0!	#DIV/0!	#DIV/0!
																				18	#DIV/0!	#DIV/0!	#DIV/0!		18	#DIV/0!	#DIV/0!	#DIV/0!		18	#DIV/0!	#DIV/0!	#DIV/0!		18	#DIV/0!	#DIV/0!	#DIV/0!		18	#DIV/0!	#DIV/0!	#DIV/0!		18	#DIV/0!	#DIV/0!	#DIV/0!
																				19	#DIV/0!	#DIV/0!	#DIV/0!		19	#DIV/0!	#DIV/0!	#DIV/0!		19	#DIV/0!	#DIV/0!	#DIV/0!		19	#DIV/0!	#DIV/0!	#DIV/0!		19	#DIV/0!	#DIV/0!	#DIV/0!		19	#DIV/0!	#DIV/0!	#DIV/0!
																				20	#DIV/0!	#DIV/0!	#DIV/0!		20	#DIV/0!	#DIV/0!	#DIV/0!		20	#DIV/0!	#DIV/0!	#DIV/0!		20	#DIV/0!	#DIV/0!	#DIV/0!		20	#DIV/0!	#DIV/0!	#DIV/0!		20	#DIV/0!	#DIV/0!	#DIV/0!
																				21	#DIV/0!	#DIV/0!	#DIV/0!		21	#DIV/0!	#DIV/0!	#DIV/0!		21	#DIV/0!	#DIV/0!	#DIV/0!		21	#DIV/0!	#DIV/0!	#DIV/0!		21	#DIV/0!	#DIV/0!	#DIV/0!		21	#DIV/0!	#DIV/0!	#DIV/0!
																				22	#DIV/0!	#DIV/0!	#DIV/0!		22	#DIV/0!	#DIV/0!	#DIV/0!		22	#DIV/0!	#DIV/0!	#DIV/0!		22	#DIV/0!	#DIV/0!	#DIV/0!		22	#DIV/0!	#DIV/0!	#DIV/0!		22	#DIV/0!	#DIV/0!	#DIV/0!
																				23	#DIV/0!	#DIV/0!	#DIV/0!		23	#DIV/0!	#DIV/0!	#DIV/0!		23	#DIV/0!	#DIV/0!	#DIV/0!		23	#DIV/0!	#DIV/0!	#DIV/0!		23	#DIV/0!	#DIV/0!	#DIV/0!		23	#DIV/0!	#DIV/0!	#DIV/0!
																				24	#DIV/0!	#DIV/0!	#DIV/0!		24	#DIV/0!	#DIV/0!	#DIV/0!		24	#DIV/0!	#DIV/0!	#DIV/0!		24	#DIV/0!	#DIV/0!	#DIV/0!		24	#DIV/0!	#DIV/0!	#DIV/0!		24	#DIV/0!	#DIV/0!	#DIV/0!
																				25	#DIV/0!	#DIV/0!	#DIV/0!		25	#DIV/0!	#DIV/0!	#DIV/0!		25	#DIV/0!	#DIV/0!	#DIV/0!		25	#DIV/0!	#DIV/0!	#DIV/0!		25	#DIV/0!	#DIV/0!	#DIV/0!		25	#DIV/0!	#DIV/0!	#DIV/0!
																				26	#DIV/0!	#DIV/0!	#DIV/0!		26	#DIV/0!	#DIV/0!	#DIV/0!		26	#DIV/0!	#DIV/0!	#DIV/0!		26	#DIV/0!	#DIV/0!	#DIV/0!		26	#DIV/0!	#DIV/0!	#DIV/0!		26	#DIV/0!	#DIV/0!	#DIV/0!
																				27	#DIV/0!	#DIV/0!	#DIV/0!		27	#DIV/0!	#DIV/0!	#DIV/0!		27	#DIV/0!	#DIV/0!	#DIV/0!		27	#DIV/0!	#DIV/0!	#DIV/0!		27	#DIV/0!	#DIV/0!	#DIV/0!		27	#DIV/0!	#DIV/0!	#DIV/0!
																				28	#DIV/0!	#DIV/0!	#DIV/0!		28	#DIV/0!	#DIV/0!	#DIV/0!		28	#DIV/0!	#DIV/0!	#DIV/0!		28	#DIV/0!	#DIV/0!	#DIV/0!		28	#DIV/0!	#DIV/0!	#DIV/0!		28	#DIV/0!	#DIV/0!	#DIV/0!
																				29	#DIV/0!	#DIV/0!	#DIV/0!		29	#DIV/0!	#DIV/0!	#DIV/0!		29	#DIV/0!	#DIV/0!	#DIV/0!		29	#DIV/0!	#DIV/0!	#DIV/0!		29	#DIV/0!	#DIV/0!	#DIV/0!		29	#DIV/0!	#DIV/0!	#DIV/0!
																				30	#DIV/0!	#DIV/0!	#DIV/0!		30	#DIV/0!	#DIV/0!	#DIV/0!		30	#DIV/0!	#DIV/0!	#DIV/0!		30	#DIV/0!	#DIV/0!	#DIV/0!		30	#DIV/0!	#DIV/0!	#DIV/0!		30	#DIV/0!	#DIV/0!	#DIV/0!
																				31	#DIV/0!	#DIV/0!	#DIV/0!		31	#DIV/0!	#DIV/0!	#DIV/0!		31	#DIV/0!	#DIV/0!	#DIV/0!		31	#DIV/0!	#DIV/0!	#DIV/0!		31	#DIV/0!	#DIV/0!	#DIV/0!		31	#DIV/0!	#DIV/0!	#DIV/0!
																				32	#DIV/0!	#DIV/0!	#DIV/0!		32	#DIV/0!	#DIV/0!	#DIV/0!		32	#DIV/0!	#DIV/0!	#DIV/0!		32	#DIV/0!	#DIV/0!	#DIV/0!		32	#DIV/0!	#DIV/0!	#DIV/0!		32	#DIV/0!	#DIV/0!	#DIV/0!
																				33	#DIV/0!	#DIV/0!	#DIV/0!		33	#DIV/0!	#DIV/0!	#DIV/0!		33	#DIV/0!	#DIV/0!	#DIV/0!		33	#DIV/0!	#DIV/0!	#DIV/0!		33	#DIV/0!	#DIV/0!	#DIV/0!		33	#DIV/0!	#DIV/0!	#DIV/0!
																				34	#DIV/0!	#DIV/0!	#DIV/0!		34	#DIV/0!	#DIV/0!	#DIV/0!		34	#DIV/0!	#DIV/0!	#DIV/0!		34	#DIV/0!	#DIV/0!	#DIV/0!		34	#DIV/0!	#DIV/0!	#DIV/0!		34	#DIV/0!	#DIV/0!	#DIV/0!
																				35	#DIV/0!	#DIV/0!	#DIV/0!		35	#DIV/0!	#DIV/0!	#DIV/0!		35	#DIV/0!	#DIV/0!	#DIV/0!		35	#DIV/0!	#DIV/0!	#DIV/0!		35	#DIV/0!	#DIV/0!	#DIV/0!		35	#DIV/0!	#DIV/0!	#DIV/0!
																				36	#DIV/0!	#DIV/0!	#DIV/0!		36	#DIV/0!	#DIV/0!	#DIV/0!		36	#DIV/0!	#DIV/0!	#DIV/0!		36	#DIV/0!	#DIV/0!	#DIV/0!		36	#DIV/0!	#DIV/0!	#DIV/0!		36	#DIV/0!	#DIV/0!	#DIV/0!
																				37	#DIV/0!	#DIV/0!	#DIV/0!		37	#DIV/0!	#DIV/0!	#DIV/0!		37	#DIV/0!	#DIV/0!	#DIV/0!		37	#DIV/0!	#DIV/0!	#DIV/0!		37	#DIV/0!	#DIV/0!	#DIV/0!		37	#DIV/0!	#DIV/0!	#DIV/0!
																				38	#DIV/0!	#DIV/0!	#DIV/0!		38	#DIV/0!	#DIV/0!	#DIV/0!		38	#DIV/0!	#DIV/0!	#DIV/0!		38	#DIV/0!	#DIV/0!	#DIV/0!		38	#DIV/0!	#DIV/0!	#DIV/0!		38	#DIV/0!	#DIV/0!	#DIV/0!
																				39	#DIV/0!	#DIV/0!	#DIV/0!		39	#DIV/0!	#DIV/0!	#DIV/0!		39	#DIV/0!	#DIV/0!	#DIV/0!		39	#DIV/0!	#DIV/0!	#DIV/0!		39	#DIV/0!	#DIV/0!	#DIV/0!		39	#DIV/0!	#DIV/0!	#DIV/0!
																				40	#DIV/0!	#DIV/0!	#DIV/0!		40	#DIV/0!	#DIV/0!	#DIV/0!		40	#DIV/0!	#DIV/0!	#DIV/0!		40	#DIV/0!	#DIV/0!	#DIV/0!		40	#DIV/0!	#DIV/0!	#DIV/0!		40	#DIV/0!	#DIV/0!	#DIV/0!
																				41	#DIV/0!	#DIV/0!	#DIV/0!		41	#DIV/0!	#DIV/0!	#DIV/0!		41	#DIV/0!	#DIV/0!	#DIV/0!		41	#DIV/0!	#DIV/0!	#DIV/0!		41	#DIV/0!	#DIV/0!	#DIV/0!		41	#DIV/0!	#DIV/0!	#DIV/0!
																				42	#DIV/0!	#DIV/0!	#DIV/0!		42	#DIV/0!	#DIV/0!	#DIV/0!		42	#DIV/0!	#DIV/0!	#DIV/0!		42	#DIV/0!	#DIV/0!	#DIV/0!		42	#DIV/0!	#DIV/0!	#DIV/0!		42	#DIV/0!	#DIV/0!	#DIV/0!
																				43	#DIV/0!	#DIV/0!	#DIV/0!		43	#DIV/0!	#DIV/0!	#DIV/0!		43	#DIV/0!	#DIV/0!	#DIV/0!		43	#DIV/0!	#DIV/0!	#DIV/0!		43	#DIV/0!	#DIV/0!	#DIV/0!		43	#DIV/0!	#DIV/0!	#DIV/0!
																				44	#DIV/0!	#DIV/0!	#DIV/0!		44	#DIV/0!	#DIV/0!	#DIV/0!		44	#DIV/0!	#DIV/0!	#DIV/0!		44	#DIV/0!	#DIV/0!	#DIV/0!		44	#DIV/0!	#DIV/0!	#DIV/0!		44	#DIV/0!	#DIV/0!	#DIV/0!
																				45	#DIV/0!	#DIV/0!	#DIV/0!		45	#DIV/0!	#DIV/0!	#DIV/0!		45	#DIV/0!	#DIV/0!	#DIV/0!		45	#DIV/0!	#DIV/0!	#DIV/0!		45	#DIV/0!	#DIV/0!	#DIV/0!		45	#DIV/0!	#DIV/0!	#DIV/0!
																				46	#DIV/0!	#DIV/0!	#DIV/0!		46	#DIV/0!	#DIV/0!	#DIV/0!		46	#DIV/0!	#DIV/0!	#DIV/0!		46	#DIV/0!	#DIV/0!	#DIV/0!		46	#DIV/0!	#DIV/0!	#DIV/0!		46	#DIV/0!	#DIV/0!	#DIV/0!
																				47	#DIV/0!	#DIV/0!	#DIV/0!		47	#DIV/0!	#DIV/0!	#DIV/0!		47	#DIV/0!	#DIV/0!	#DIV/0!		47	#DIV/0!	#DIV/0!	#DIV/0!		47	#DIV/0!	#DIV/0!	#DIV/0!		47	#DIV/0!	#DIV/0!	#DIV/0!
																				48	#DIV/0!	#DIV/0!	#DIV/0!		48	#DIV/0!	#DIV/0!	#DIV/0!		48	#DIV/0!	#DIV/0!	#DIV/0!		48	#DIV/0!	#DIV/0!	#DIV/0!		48	#DIV/0!	#DIV/0!	#DIV/0!		48	#DIV/0!	#DIV/0!	#DIV/0!
																				49	#DIV/0!	#DIV/0!	#DIV/0!		49	#DIV/0!	#DIV/0!	#DIV/0!		49	#DIV/0!	#DIV/0!	#DIV/0!		49	#DIV/0!	#DIV/0!	#DIV/0!		49	#DIV/0!	#DIV/0!	#DIV/0!		49	#DIV/0!	#DIV/0!	#DIV/0!
																				50	#DIV/0!	#DIV/0!	#DIV/0!		50	#DIV/0!	#DIV/0!	#DIV/0!		50	#DIV/0!	#DIV/0!	#DIV/0!		50	#DIV/0!	#DIV/0!	#DIV/0!		50	#DIV/0!	#DIV/0!	#DIV/0!		50	#DIV/0!	#DIV/0!	#DIV/0!
Well	Well Name	Ft	Ct	Amplicon Tm	Av. Tm			Cycle	0	0	0	0	0	0	0	0	0	0	0	0	0	0	0	0	0	0	0	0	0	0	0	0
					#DIV/0!			1	#DIV/0!	#DIV/0!	#DIV/0!	#DIV/0!	#DIV/0!	#DIV/0!	#DIV/0!	#DIV/0!	#DIV/0!	#DIV/0!	#DIV/0!	#DIV/0!	#DIV/0!	#DIV/0!	#DIV/0!	#DIV/0!	#DIV/0!	#DIV/0!	#DIV/0!	#DIV/0!	#DIV/0!	#DIV/0!	#DIV/0!	#DIV/0!
					#DIV/0!			2	#DIV/0!	#DIV/0!	#DIV/0!	#DIV/0!	#DIV/0!	#DIV/0!	#DIV/0!	#DIV/0!	#DIV/0!	#DIV/0!	#DIV/0!	#DIV/0!	#DIV/0!	#DIV/0!	#DIV/0!	#DIV/0!	#DIV/0!	#DIV/0!	#DIV/0!	#DIV/0!	#DIV/0!	#DIV/0!	#DIV/0!	#DIV/0!
								3	#DIV/0!	#DIV/0!	#DIV/0!	#DIV/0!	#DIV/0!	#DIV/0!	#DIV/0!	#DIV/0!	#DIV/0!	#DIV/0!	#DIV/0!	#DIV/0!	#DIV/0!	#DIV/0!	#DIV/0!	#DIV/0!	#DIV/0!	#DIV/0!	#DIV/0!	#DIV/0!	#DIV/0!	#DIV/0!	#DIV/0!	#DIV/0!
								4	#DIV/0!	#DIV/0!	#DIV/0!	#DIV/0!	#DIV/0!	#DIV/0!	#DIV/0!	#DIV/0!	#DIV/0!	#DIV/0!	#DIV/0!	#DIV/0!	#DIV/0!	#DIV/0!	#DIV/0!	#DIV/0!	#DIV/0!	#DIV/0!	#DIV/0!	#DIV/0!	#DIV/0!	#DIV/0!	#DIV/0!	#DIV/0!
					#DIV/0!			5	#DIV/0!	#DIV/0!	#DIV/0!	#DIV/0!	#DIV/0!	#DIV/0!	#DIV/0!	#DIV/0!	#DIV/0!	#DIV/0!	#DIV/0!	#DIV/0!	#DIV/0!	#DIV/0!	#DIV/0!	#DIV/0!	#DIV/0!	#DIV/0!	#DIV/0!	#DIV/0!	#DIV/0!	#DIV/0!	#DIV/0!	#DIV/0!
					#DIV/0!			6	#DIV/0!	#DIV/0!	#DIV/0!	#DIV/0!	#DIV/0!	#DIV/0!	#DIV/0!	#DIV/0!	#DIV/0!	#DIV/0!	#DIV/0!	#DIV/0!	#DIV/0!	#DIV/0!	#DIV/0!	#DIV/0!	#DIV/0!	#DIV/0!	#DIV/0!	#DIV/0!	#DIV/0!	#DIV/0!	#DIV/0!	#DIV/0!
								7	#DIV/0!	#DIV/0!	#DIV/0!	#DIV/0!	#DIV/0!	#DIV/0!	#DIV/0!	#DIV/0!	#DIV/0!	#DIV/0!	#DIV/0!	#DIV/0!	#DIV/0!	#DIV/0!	#DIV/0!	#DIV/0!	#DIV/0!	#DIV/0!	#DIV/0!	#DIV/0!	#DIV/0!	#DIV/0!	#DIV/0!	#DIV/0!
								8	#DIV/0!	#DIV/0!	#DIV/0!	#DIV/0!	#DIV/0!	#DIV/0!	#DIV/0!	#DIV/0!	#DIV/0!	#DIV/0!	#DIV/0!	#DIV/0!	#DIV/0!	#DIV/0!	#DIV/0!	#DIV/0!	#DIV/0!	#DIV/0!	#DIV/0!	#DIV/0!	#DIV/0!	#DIV/0!	#DIV/0!	#DIV/0!
					#DIV/0!			9	#DIV/0!	#DIV/0!	#DIV/0!	#DIV/0!	#DIV/0!	#DIV/0!	#DIV/0!	#DIV/0!	#DIV/0!	#DIV/0!	#DIV/0!	#DIV/0!	#DIV/0!	#DIV/0!	#DIV/0!	#DIV/0!	#DIV/0!	#DIV/0!	#DIV/0!	#DIV/0!	#DIV/0!	#DIV/0!	#DIV/0!	#DIV/0!
					#DIV/0!			10	#DIV/0!	#DIV/0!	#DIV/0!	#DIV/0!	#DIV/0!	#DIV/0!	#DIV/0!	#DIV/0!	#DIV/0!	#DIV/0!	#DIV/0!	#DIV/0!	#DIV/0!	#DIV/0!	#DIV/0!	#DIV/0!	#DIV/0!	#DIV/0!	#DIV/0!	#DIV/0!	#DIV/0!	#DIV/0!	#DIV/0!	#DIV/0!
								11	#DIV/0!	#DIV/0!	#DIV/0!	#DIV/0!	#DIV/0!	#DIV/0!	#DIV/0!	#DIV/0!	#DIV/0!	#DIV/0!	#DIV/0!	#DIV/0!	#DIV/0!	#DIV/0!	#DIV/0!	#DIV/0!	#DIV/0!	#DIV/0!	#DIV/0!	#DIV/0!	#DIV/0!	#DIV/0!	#DIV/0!	#DIV/0!
								12	#DIV/0!	#DIV/0!	#DIV/0!	#DIV/0!	#DIV/0!	#DIV/0!	#DIV/0!	#DIV/0!	#DIV/0!	#DIV/0!	#DIV/0!	#DIV/0!	#DIV/0!	#DIV/0!	#DIV/0!	#DIV/0!	#DIV/0!	#DIV/0!	#DIV/0!	#DIV/0!	#DIV/0!	#DIV/0!	#DIV/0!	#DIV/0!
					#DIV/0!			13	#DIV/0!	#DIV/0!	#DIV/0!	#DIV/0!	#DIV/0!	#DIV/0!	#DIV/0!	#DIV/0!	#DIV/0!	#DIV/0!	#DIV/0!	#DIV/0!	#DIV/0!	#DIV/0!	#DIV/0!	#DIV/0!	#DIV/0!	#DIV/0!	#DIV/0!	#DIV/0!	#DIV/0!	#DIV/0!	#DIV/0!	#DIV/0!
					#DIV/0!			14	#DIV/0!	#DIV/0!	#DIV/0!	#DIV/0!	#DIV/0!	#DIV/0!	#DIV/0!	#DIV/0!	#DIV/0!	#DIV/0!	#DIV/0!	#DIV/0!	#DIV/0!	#DIV/0!	#DIV/0!	#DIV/0!	#DIV/0!	#DIV/0!	#DIV/0!	#DIV/0!	#DIV/0!	#DIV/0!	#DIV/0!	#DIV/0!
								15	#DIV/0!	#DIV/0!	#DIV/0!	#DIV/0!	#DIV/0!	#DIV/0!	#DIV/0!	#DIV/0!	#DIV/0!	#DIV/0!	#DIV/0!	#DIV/0!	#DIV/0!	#DIV/0!	#DIV/0!	#DIV/0!	#DIV/0!	#DIV/0!	#DIV/0!	#DIV/0!	#DIV/0!	#DIV/0!	#DIV/0!	#DIV/0!
								16	#DIV/0!	#DIV/0!	#DIV/0!	#DIV/0!	#DIV/0!	#DIV/0!	#DIV/0!	#DIV/0!	#DIV/0!	#DIV/0!	#DIV/0!	#DIV/0!	#DIV/0!	#DIV/0!	#DIV/0!	#DIV/0!	#DIV/0!	#DIV/0!	#DIV/0!	#DIV/0!	#DIV/0!	#DIV/0!	#DIV/0!	#DIV/0!
					#DIV/0!			17	#DIV/0!	#DIV/0!	#DIV/0!	#DIV/0!	#DIV/0!	#DIV/0!	#DIV/0!	#DIV/0!	#DIV/0!	#DIV/0!	#DIV/0!	#DIV/0!	#DIV/0!	#DIV/0!	#DIV/0!	#DIV/0!	#DIV/0!	#DIV/0!	#DIV/0!	#DIV/0!	#DIV/0!	#DIV/0!	#DIV/0!	#DIV/0!
					#DIV/0!			18	#DIV/0!	#DIV/0!	#DIV/0!	#DIV/0!	#DIV/0!	#DIV/0!	#DIV/0!	#DIV/0!	#DIV/0!	#DIV/0!	#DIV/0!	#DIV/0!	#DIV/0!	#DIV/0!	#DIV/0!	#DIV/0!	#DIV/0!	#DIV/0!	#DIV/0!	#DIV/0!	#DIV/0!	#DIV/0!	#DIV/0!	#DIV/0!
								19	#DIV/0!	#DIV/0!	#DIV/0!	#DIV/0!	#DIV/0!	#DIV/0!	#DIV/0!	#DIV/0!	#DIV/0!	#DIV/0!	#DIV/0!	#DIV/0!	#DIV/0!	#DIV/0!	#DIV/0!	#DIV/0!	#DIV/0!	#DIV/0!	#DIV/0!	#DIV/0!	#DIV/0!	#DIV/0!	#DIV/0!	#DIV/0!
								20	#DIV/0!	#DIV/0!	#DIV/0!	#DIV/0!	#DIV/0!	#DIV/0!	#DIV/0!	#DIV/0!	#DIV/0!	#DIV/0!	#DIV/0!	#DIV/0!	#DIV/0!	#DIV/0!	#DIV/0!	#DIV/0!	#DIV/0!	#DIV/0!	#DIV/0!	#DIV/0!	#DIV/0!	#DIV/0!	#DIV/0!	#DIV/0!
					#DIV/0!			21	#DIV/0!	#DIV/0!	#DIV/0!	#DIV/0!	#DIV/0!	#DIV/0!	#DIV/0!	#DIV/0!	#DIV/0!	#DIV/0!	#DIV/0!	#DIV/0!	#DIV/0!	#DIV/0!	#DIV/0!	#DIV/0!	#DIV/0!	#DIV/0!	#DIV/0!	#DIV/0!	#DIV/0!	#DIV/0!	#DIV/0!	#DIV/0!
					#DIV/0!			22	#DIV/0!	#DIV/0!	#DIV/0!	#DIV/0!	#DIV/0!	#DIV/0!	#DIV/0!	#DIV/0!	#DIV/0!	#DIV/0!	#DIV/0!	#DIV/0!	#DIV/0!	#DIV/0!	#DIV/0!	#DIV/0!	#DIV/0!	#DIV/0!	#DIV/0!	#DIV/0!	#DIV/0!	#DIV/0!	#DIV/0!	#DIV/0!
								23	#DIV/0!	#DIV/0!	#DIV/0!	#DIV/0!	#DIV/0!	#DIV/0!	#DIV/0!	#DIV/0!	#DIV/0!	#DIV/0!	#DIV/0!	#DIV/0!	#DIV/0!	#DIV/0!	#DIV/0!	#DIV/0!	#DIV/0!	#DIV/0!	#DIV/0!	#DIV/0!	#DIV/0!	#DIV/0!	#DIV/0!	#DIV/0!
								24	#DIV/0!	#DIV/0!	#DIV/0!	#DIV/0!	#DIV/0!	#DIV/0!	#DIV/0!	#DIV/0!	#DIV/0!	#DIV/0!	#DIV/0!	#DIV/0!	#DIV/0!	#DIV/0!	#DIV/0!	#DIV/0!	#DIV/0!	#DIV/0!	#DIV/0!	#DIV/0!	#DIV/0!	#DIV/0!	#DIV/0!	#DIV/0!
								25	#DIV/0!	#DIV/0!	#DIV/0!	#DIV/0!	#DIV/0!	#DIV/0!	#DIV/0!	#DIV/0!	#DIV/0!	#DIV/0!	#DIV/0!	#DIV/0!	#DIV/0!	#DIV/0!	#DIV/0!	#DIV/0!	#DIV/0!	#DIV/0!	#DIV/0!	#DIV/0!	#DIV/0!	#DIV/0!	#DIV/0!	#DIV/0!
								26	#DIV/0!	#DIV/0!	#DIV/0!	#DIV/0!	#DIV/0!	#DIV/0!	#DIV/0!	#DIV/0!	#DIV/0!	#DIV/0!	#DIV/0!	#DIV/0!	#DIV/0!	#DIV/0!	#DIV/0!	#DIV/0!	#DIV/0!	#DIV/0!	#DIV/0!	#DIV/0!	#DIV/0!	#DIV/0!	#DIV/0!	#DIV/0!
								27	#DIV/0!	#DIV/0!	#DIV/0!	#DIV/0!	#DIV/0!	#DIV/0!	#DIV/0!	#DIV/0!	#DIV/0!	#DIV/0!	#DIV/0!	#DIV/0!	#DIV/0!	#DIV/0!	#DIV/0!	#DIV/0!	#DIV/0!	#DIV/0!	#DIV/0!	#DIV/0!	#DIV/0!	#DIV/0!	#DIV/0!	#DIV/0!
								28	#DIV/0!	#DIV/0!	#DIV/0!	#DIV/0!	#DIV/0!	#DIV/0!	#DIV/0!	#DIV/0!	#DIV/0!	#DIV/0!	#DIV/0!	#DIV/0!	#DIV/0!	#DIV/0!	#DIV/0!	#DIV/0!	#DIV/0!	#DIV/0!	#DIV/0!	#DIV/0!	#DIV/0!	#DIV/0!	#DIV/0!	#DIV/0!
								29	#DIV/0!	#DIV/0!	#DIV/0!	#DIV/0!	#DIV/0!	#DIV/0!	#DIV/0!	#DIV/0!	#DIV/0!	#DIV/0!	#DIV/0!	#DIV/0!	#DIV/0!	#DIV/0!	#DIV/0!	#DIV/0!	#DIV/0!	#DIV/0!	#DIV/0!	#DIV/0!	#DIV/0!	#DIV/0!	#DIV/0!	#DIV/0!
								30	#DIV/0!	#DIV/0!	#DIV/0!	#DIV/0!	#DIV/0!	#DIV/0!	#DIV/0!	#DIV/0!	#DIV/0!	#DIV/0!	#DIV/0!	#DIV/0!	#DIV/0!	#DIV/0!	#DIV/0!	#DIV/0!	#DIV/0!	#DIV/0!	#DIV/0!	#DIV/0!	#DIV/0!	#DIV/0!	#DIV/0!	#DIV/0!
								31	#DIV/0!	#DIV/0!	#DIV/0!	#DIV/0!	#DIV/0!	#DIV/0!	#DIV/0!	#DIV/0!	#DIV/0!	#DIV/0!	#DIV/0!	#DIV/0!	#DIV/0!	#DIV/0!	#DIV/0!	#DIV/0!	#DIV/0!	#DIV/0!	#DIV/0!	#DIV/0!	#DIV/0!	#DIV/0!	#DIV/0!	#DIV/0!
								32	#DIV/0!	#DIV/0!	#DIV/0!	#DIV/0!	#DIV/0!	#DIV/0!	#DIV/0!	#DIV/0!	#DIV/0!	#DIV/0!	#DIV/0!	#DIV/0!	#DIV/0!	#DIV/0!	#DIV/0!	#DIV/0!	#DIV/0!	#DIV/0!	#DIV/0!	#DIV/0!	#DIV/0!	#DIV/0!	#DIV/0!	#DIV/0!
								33	#DIV/0!	#DIV/0!	#DIV/0!	#DIV/0!	#DIV/0!	#DIV/0!	#DIV/0!	#DIV/0!	#DIV/0!	#DIV/0!	#DIV/0!	#DIV/0!	#DIV/0!	#DIV/0!	#DIV/0!	#DIV/0!	#DIV/0!	#DIV/0!	#DIV/0!	#DIV/0!	#DIV/0!	#DIV/0!	#DIV/0!	#DIV/0!
								34	#DIV/0!	#DIV/0!	#DIV/0!	#DIV/0!	#DIV/0!	#DIV/0!	#DIV/0!	#DIV/0!	#DIV/0!	#DIV/0!	#DIV/0!	#DIV/0!	#DIV/0!	#DIV/0!	#DIV/0!	#DIV/0!	#DIV/0!	#DIV/0!	#DIV/0!	#DIV/0!	#DIV/0!	#DIV/0!	#DIV/0!	#DIV/0!
								35	#DIV/0!	#DIV/0!	#DIV/0!	#DIV/0!	#DIV/0!	#DIV/0!	#DIV/0!	#DIV/0!	#DIV/0!	#DIV/0!	#DIV/0!	#DIV/0!	#DIV/0!	#DIV/0!	#DIV/0!	#DIV/0!	#DIV/0!	#DIV/0!	#DIV/0!	#DIV/0!	#DIV/0!	#DIV/0!	#DIV/0!	#DIV/0!
								36	#DIV/0!	#DIV/0!	#DIV/0!	#DIV/0!	#DIV/0!	#DIV/0!	#DIV/0!	#DIV/0!	#DIV/0!	#DIV/0!	#DIV/0!	#DIV/0!	#DIV/0!	#DIV/0!	#DIV/0!	#DIV/0!	#DIV/0!	#DIV/0!	#DIV/0!	#DIV/0!	#DIV/0!	#DIV/0!	#DIV/0!	#DIV/0!
								37	#DIV/0!	#DIV/0!	#DIV/0!	#DIV/0!	#DIV/0!	#DIV/0!	#DIV/0!	#DIV/0!	#DIV/0!	#DIV/0!	#DIV/0!	#DIV/0!	#DIV/0!	#DIV/0!	#DIV/0!	#DIV/0!	#DIV/0!	#DIV/0!	#DIV/0!	#DIV/0!	#DIV/0!	#DIV/0!	#DIV/0!	#DIV/0!
								38	#DIV/0!	#DIV/0!	#DIV/0!	#DIV/0!	#DIV/0!	#DIV/0!	#DIV/0!	#DIV/0!	#DIV/0!	#DIV/0!	#DIV/0!	#DIV/0!	#DIV/0!	#DIV/0!	#DIV/0!	#DIV/0!	#DIV/0!	#DIV/0!	#DIV/0!	#DIV/0!	#DIV/0!	#DIV/0!	#DIV/0!	#DIV/0!
								39	#DIV/0!	#DIV/0!	#DIV/0!	#DIV/0!	#DIV/0!	#DIV/0!	#DIV/0!	#DIV/0!	#DIV/0!	#DIV/0!	#DIV/0!	#DIV/0!	#DIV/0!	#DIV/0!	#DIV/0!	#DIV/0!	#DIV/0!	#DIV/0!	#DIV/0!	#DIV/0!	#DIV/0!	#DIV/0!	#DIV/0!	#DIV/0!
								40	#DIV/0!	#DIV/0!	#DIV/0!	#DIV/0!	#DIV/0!	#DIV/0!	#DIV/0!	#DIV/0!	#DIV/0!	#DIV/0!	#DIV/0!	#DIV/0!	#DIV/0!	#DIV/0!	#DIV/0!	#DIV/0!	#DIV/0!	#DIV/0!	#DIV/0!	#DIV/0!	#DIV/0!	#DIV/0!	#DIV/0!	#DIV/0!
								41	#DIV/0!	#DIV/0!	#DIV/0!	#DIV/0!	#DIV/0!	#DIV/0!	#DIV/0!	#DIV/0!	#DIV/0!	#DIV/0!	#DIV/0!	#DIV/0!	#DIV/0!	#DIV/0!	#DIV/0!	#DIV/0!	#DIV/0!	#DIV/0!	#DIV/0!	#DIV/0!	#DIV/0!	#DIV/0!	#DIV/0!	#DIV/0!
								42	#DIV/0!	#DIV/0!	#DIV/0!	#DIV/0!	#DIV/0!	#DIV/0!	#DIV/0!	#DIV/0!	#DIV/0!	#DIV/0!	#DIV/0!	#DIV/0!	#DIV/0!	#DIV/0!	#DIV/0!	#DIV/0!	#DIV/0!	#DIV/0!	#DIV/0!	#DIV/0!	#DIV/0!	#DIV/0!	#DIV/0!	#DIV/0!
								43	#DIV/0!	#DIV/0!	#DIV/0!	#DIV/0!	#DIV/0!	#DIV/0!	#DIV/0!	#DIV/0!	#DIV/0!	#DIV/0!	#DIV/0!	#DIV/0!	#DIV/0!	#DIV/0!	#DIV/0!	#DIV/0!	#DIV/0!	#DIV/0!	#DIV/0!	#DIV/0!	#DIV/0!	#DIV/0!	#DIV/0!	#DIV/0!
								44	#DIV/0!	#DIV/0!	#DIV/0!	#DIV/0!	#DIV/0!	#DIV/0!	#DIV/0!	#DIV/0!	#DIV/0!	#DIV/0!	#DIV/0!	#DIV/0!	#DIV/0!	#DIV/0!	#DIV/0!	#DIV/0!	#DIV/0!	#DIV/0!	#DIV/0!	#DIV/0!	#DIV/0!	#DIV/0!	#DIV/0!	#DIV/0!
								45	#DIV/0!	#DIV/0!	#DIV/0!	#DIV/0!	#DIV/0!	#DIV/0!	#DIV/0!	#DIV/0!	#DIV/0!	#DIV/0!	#DIV/0!	#DIV/0!	#DIV/0!	#DIV/0!	#DIV/0!	#DIV/0!	#DIV/0!	#DIV/0!	#DIV/0!	#DIV/0!	#DIV/0!	#DIV/0!	#DIV/0!	#DIV/0!
								46	#DIV/0!	#DIV/0!	#DIV/0!	#DIV/0!	#DIV/0!	#DIV/0!	#DIV/0!	#DIV/0!	#DIV/0!	#DIV/0!	#DIV/0!	#DIV/0!	#DIV/0!	#DIV/0!	#DIV/0!	#DIV/0!	#DIV/0!	#DIV/0!	#DIV/0!	#DIV/0!	#DIV/0!	#DIV/0!	#DIV/0!	#DIV/0!
								47	#DIV/0!	#DIV/0!	#DIV/0!	#DIV/0!	#DIV/0!	#DIV/0!	#DIV/0!	#DIV/0!	#DIV/0!	#DIV/0!	#DIV/0!	#DIV/0!	#DIV/0!	#DIV/0!	#DIV/0!	#DIV/0!	#DIV/0!	#DIV/0!	#DIV/0!	#DIV/0!	#DIV/0!	#DIV/0!	#DIV/0!	#DIV/0!
								48	#DIV/0!	#DIV/0!	#DIV/0!	#DIV/0!	#DIV/0!	#DIV/0!	#DIV/0!	#DIV/0!	#DIV/0!	#DIV/0!	#DIV/0!	#DIV/0!	#DIV/0!	#DIV/0!	#DIV/0!	#DIV/0!	#DIV/0!	#DIV/0!	#DIV/0!	#DIV/0!	#DIV/0!	#DIV/0!	#DIV/0!	#DIV/0!
								49	#DIV/0!	#DIV/0!	#DIV/0!	#DIV/0!	#DIV/0!	#DIV/0!	#DIV/0!	#DIV/0!	#DIV/0!	#DIV/0!	#DIV/0!	#DIV/0!	#DIV/0!	#DIV/0!	#DIV/0!	#DIV/0!	#DIV/0!	#DIV/0!	#DIV/0!	#DIV/0!	#DIV/0!	#DIV/0!	#DIV/0!	#DIV/0!
								50	#DIV/0!	#DIV/0!	#DIV/0!	#DIV/0!	#DIV/0!	#DIV/0!	#DIV/0!	#DIV/0!	#DIV/0!	#DIV/0!	#DIV/0!	#DIV/0!	#DIV/0!	#DIV/0!	#DIV/0!	#DIV/0!	#DIV/0!	#DIV/0!	#DIV/0!	#DIV/0!	#DIV/0!	#DIV/0!	#DIV/0!	#DIV/0!
									5-14C	5-14C	5-14C	5-14C	5-14C	5-14C	5-14C	5-14C	5-14C	5-14C	5-14C	5-14C	5-14C	5-14C	5-14C	5-14C	5-14C	5-14C	5-14C	5-14C	5-14C	5-14C	5-14C	5-14C
								Fb:	#DIV/0!	#DIV/0!	#DIV/0!	#DIV/0!	#DIV/0!	#DIV/0!	#DIV/0!	#DIV/0!	#DIV/0!	#DIV/0!	#DIV/0!	#DIV/0!	#DIV/0!	#DIV/0!	#DIV/0!	#DIV/0!	#DIV/0!	#DIV/0!	#DIV/0!	#DIV/0!	#DIV/0!	#DIV/0!	#DIV/0!	#DIV/0!
								Cycle	0	0	0	0	0	0	0	0	0	0	0	0	0	0	0	0	0	0	0	0	0	0	0	0
					Paste raw Fc readings HERE===>			1
								2
								3
								4
								5
								6
								7
								8
								9
								10
								11
								12
								13
								14
								15
								16
								17
								18
								19
								20
								21
								22
								23
								24
								25
								26
								27
								28
								29
								30
								31
								32
								33
								34
								35
								36
								37
								38
								39
								40
								41
								42
								43
								44
								45
								46
								47
								48
								49
								50
[truncated: 9 more columns]
