# Supplementary material for: A kinetic-based sigmoidal model for the polymerase chain reaction and its application to high-capacity absolute quantitative real-time PCR
Source: BMC Biotechnol. 2008 May 8;8:47. doi: 10.1186/1472-6750-8-47 (PMC2397388; doi:10.1186/1472-6750-8-47)
Supplement: Additional file 3 — LRE data summary. An Excel summary of the LRE analysis, including all of the calculations used to derive the number of molecules for eleven cDNA targets amplified using five enzyme formulations. [file 1472-6750-8-47-S3.xls]

## Sheet: Additional File 3
Optical Calibration via Lambda gDNA								LRE Analysis Summary: 11 cDNA targets																	LRE Quantification: Number of target molecules									Ct Quantification via Emax & Ft									Log2 Plots of Ct vs. LRE Absolute Quantification
Lam		QT 0XSG		8X Gain		Mo-1pg:	3.09266e-06																		Gain:	X8	X8	X2	X2	X1				Gain:	X8	X8	X2	X2	X1
(fg)	r2	Emax	ΔE	Fmax	Fo	OCF			LRE Plot Linear Regression Correlation Coefficient (r2)																OCF:	1091.61	1154.54	703.63	778.329	344.602				OCF:	1091.61	1154.54	703.63	778.329	344.602
1000	0.997515	0.985378	9.50644e-05	10365.4	0.00304111	983.333		LRE r2	QT			QT			DyNa			DyNa			FV				SUMMARY	QT	QT	DyNa	DyNa	FV	LRE-No			SUMMARY	QT	QT	DyNa	DyNa	FV	Ct-No
1000	0.997584	0.967561	9.75166e-05	9922.01	0.00338638	1094.97		Target	0XSG	SD	n	0.2XSG	SD	n	0.5XSG	SD	n	1.5XSG	SD	n	2.0XSG	SD	n		Target	0XSG	0.2XSG	0.5XSG	1.5XSG	2.0XSG	Average	CV (+/-)		Target	0XSG	0.2XSG	0.5XSG	1.5XSG	2.0XSG	Average	CV (+/-)		Lg2 Ct	Lg2 LRE
100	0.999312	0.966318	0.000101795	9492.79	0.000333423	1078.11		CHS K3K4	0.996432	0.0037925	2	0.998144	0.00534484	3	0.996935	0.00334986	4	0.994757	0.00784782	3	0.99877	0.00133138	3		CHS K3K4	6142.66	7323.3	5657.86	8499.82	11597.9	7844.3	0.302122		CHS K3K4	5875.95	7562.22	5563.67	9188.14	10813	7800.6	0.284964		12.9294	12.9374
1000	0.998331	0.924848	0.00011157	8289.41	0.00458519	1482.61		SE K2K3	0.997814	0.00241086	2	0.998371	0.00131056	3	0.997896	0.00196189	3	0.995721	0.00516609	3	nd		nd		SE K3K2	4828.1	5444.16	5103.44	6362.84	nd	5434.64	0.122941		SE K2K3	4873.81	5919.07	5254.76	7485.32	nd	5883.24	0.195824		12.5224	12.408
100	0.996093	0.996134	0.000120834	8243.82	0.000214343	693.071		PHB K3K2	0.998889	na	1	0.998504	0.00116736	2	0.998047	0.00147907	3	0.995432	0.00162236	3	0.994307	0.00552701	4		PHB K3K2	2950.88	3292.47	2645.8	3733.26	2956.13	3115.71	0.132921		PHB K3K2	2653.47	3405.48	2730.19	3916.43	2888.34	3118.78	0.171104		11.6068	11.6053
1000	0.999515	0.944004	0.000121526	7767.93	0.00376553	1217.57		EMF2 K2K3	0.998997	0.000801844	3	0.996891	0.000610065	2	0.997464	0.000779597	4	0.997464	0.000779597	3	nd		nd		EMF2 K2K3	2300.94	3256.24	3094.02	2751.6	nd	2850.7	0.148238		EMF2 K2K3	2255.89	3270.68	2960.42	2821.48	nd	2827.12	0.150188		11.4651	11.4771
Av.:	0.998058	0.96404	0.000108051	9013.55		1091.61		NPR1 K1K4	0.998274	0.000658946	2	0.998048	0.0018708	3	0.999352	9.44593e-05	2	0.997127	5.96086e-05	2	0.996435	0.00294948	3		NPR1 K1K4	1871.8	1973.36	1565.19	1657.02	2333.65	1880.2	0.160312		NPR1 K1K4	2039	2070.44	1634.27	1891.96	2368.69	2000.87	0.134068		10.9664	10.8767
SD/CV:	0.00127685	0.0262312	0.107621	0.116895		0.238706		ANT K3K4	0.998524	0.000883193	4	0.991725	0.00230234	3	0.996662	0.00228581	3	0.998616	0.00116114	3	0.999103	0.000695821	3		ANT K3K4	970.455	1390	755.539	1138.78	1445.51	1140.06	0.252855		ANT K3K4	923.444	1287.6	971.905	1342.34	1449.95	1195.05	0.195706		10.2229	10.1549
								FLF K3K4	0.993951	0.000132619	2	0.999202	na	1	0.998429	0.00103873	3	0.995736	0.000657513	2	nd		nd		FLF K3K4	661.099	553.229	465.757	596.019	nd	569.026	0.143921		FLF K3K4	442.267	650.809	488.652	664.665	nd	561.598	0.200779		9.13339	9.15235
Lam		QT 0.2XSG		8X Gain				HAP3C K3K4	0.99396	0.00619956	3	0.999716	0.000135936	2	0.999343	0.000419072	3	0.998922	0.00104708	3	nd		nd		HAP3C K3K4	145.066	198.187	253.7	255.286	nd	213.06	0.246562		HAP3C K3K4	147.973	195.395	255.479	284.938	nd	220.946	0.27735		7.78755	7.73511
(fg)	r2	Emax	ΔE	Fmax	Fo	OCF		ABI3 K3K4	0.998397	na	1	0.999243	0.000247754	3	0.995861	na	1	0.999246	na	1	0.998633	0.000464672	2		ABI3 K3K4	65.6352	104.997	129.237	121.65	48.0135	93.9065	0.378236		ABI3 K3K4	65.2893	108.343	138.884	138.887	46.2978	99.5404	0.425676		6.63721	6.55315
100	0.999116	0.990623	3.89027e-05	25464.1	0.000367546	1188.45		AP3 K3K4	0.998846	0.00120894	3	0.99616	0.000326697	2	0.998941	0.000334609	3	0.997678	0.000440694	3	0.997673	0.000987425	3		AP3 K3K4	37.6443	52.0426	60.9533	33.943	21.8354	41.2837	0.372905		AP3 K3K4	31.7691	53.8886	39.5485	39.1609	25.9468	38.0628	0.275634		5.25031	5.3675
100	0.999345	0.992418	3.45462e-05	28727.3	0.00041376	1337.88		Lec2 K3K4	0.997338	na	1	0.994239	0.00347129	3	0.998891	0.00083223	3	0.998151	0.0010126	3	0.997955	0.00199042	4		Lec2 K3K4	5.65523	13.8287	12.1155	12.3899	8.75214	10.5483	0.313625		Lec2 K3K4	3.49327	13.9855	11.0491	11.3547	8.07046	9.59059	0.417214		3.26162	3.39894
100	0.999116	0.990623	3.89027e-05	25464.1	0.000367546	1188.45		Average:	0.997402	0.00186344		0.997295	0.00242928		0.997984	0.00115296		0.997168	0.00154216		0.997554	0.00168403									Av. CV:	0.234058								Av. CV:	0.248046
100	0.998427	0.976926	4.08299e-05	23926.8	0.000378034	1222.36		Overall Av.:	0.99748	0.00173437																									Ft (FU):	500
100	0.999521	1.00509	4.59756e-05	21861.4	0.000258411	835.562																			QT 0XSG	OCF:	1091.61		# Runs					QT 0XSG	OCF:	1091.61	RGR MX
Av.:	0.999105	0.991136	3.98314e-05	25088.7		1154.54		LRE Emax	QT			QT			DyNa			DyNa			FV				Target	As	Fo	CV	(4 reps/ run)	LRE-No				Target	As	Emax	Av. Ct	SD (+/-)	Ct-No				Lg2 Ct	Lg2 LRE
SD/CV:	0.000415586	0.00998474	0.103823	0.100216		0.163343		Target	0XSG	SD	n	0.2XSG	SD	n	0.5XSG	SD	n	1.5XSG	SD	n	2.0XSG	SD	n		CHS K3K4	132	0.000486326	0.013	2	6142.66				CHS K3K4	132	0.993852	20.125	0.113137	5875.95				12.5206	12.5846
								CHS K3K4	0.993852	0.00276045	2	1.01019	0.0160869	3	0.961931	0.00744438	4	0.9334	0.00714669	3	0.996	0.002	3		SE K2K3	88	0.000254833	0.343	2	4828.1				SE K2K3	88	0.99994	20.8912	0.235113	4873.81				12.2508	12.2372
Lam		DyNa 0.5XSG		2X Gain				SE K2K3	0.99994	0.0174944	2	1.04808	0.016541	3	0.996111	0.0170458	3	0.988534	0.0171851	3	nd		nd		PHB K3K2	132	0.000233627	na	1	2950.88				PHB K3K2	132	1.00296	21.1375	0.145917	2653.47				11.3737	11.5269
(fg)	r2	Emax	ΔE	Fmax	Fo	OCF		PHB K3K2	1.00296	na	1	1.02301	0.0203142	2	1.00464	0.00594283	3	0.956786	0.0100104	3	0.957705	0.0157589	4		EMF2 K2K3	87	0.000120066	0.248	3	2300.94				EMF2 K2K3	87	1.01733	21.7475	0.484368	2255.89				11.1395	11.168
100	0.997574	0.933878	8.8603e-05	10540	0.000335435	1084.62		EMF2 K2K3	1.01733	0.0129668	3	1.02249	0.0446481	2	0.988072	0.0110044	4	0.975449	0.0323201	3	nd		nd		NPR1 K1K4	110	0.000123495	0.187	2	1871.8				NPR1 K1K4	110	1.00004	21.825	0.318198	2039				10.9936	10.8702
100	0.998238	0.968577	8.93116e-05	10844.9	0.000171167	553.461		NPR1 K1K4	1.00004	0.00729023	2	1.03134	0.0103955	3	0.999772	0.00451489	2	0.990217	0.00385899	2	0.997445	0.00516017	3		ANT K3K4	118	6.86838e-05	0.226	4	970.455				ANT K3K4	118	0.997782	22.9037	0.245429	923.444				9.85088	9.92252
100	0.999457	0.969938	8.67058e-05	11186.5	0.000193415	625.402		ANT K3K4	0.997782	0.0115164	4	1.01498	0.0360432	3	1.01495	0.0281204	3	0.976277	0.00742381	3	0.986586	0.0213471	3		FLF K3K4	107	4.24274e-05	0.163	2	661.099				FLF K3K4	107	0.995577	24.1475	0.179141	442.267				8.78877	9.36872
100	0.998461	0.944838	9.87957e-05	9563.55	0.000235428	761.249		FLF K3K4	0.995577	0.0116957	2	1.06594	na	1	1.0287	0.0294267	3	1.00732	0.0116447	2	nd		nd		HAP3C K3K4	122	1.06151e-05	0.063	3	145.066				HAP3C K3K4	122	1.00763	25.3217	0.389088	147.973				7.20919	7.18057
100	0.999551	0.949936	9.41674e-05	10087.7	0.000238481	771.12		HAP3C K3K4	1.00763	0.0122654	3	1.00699	0.00393696	2	0.965072	0.0200649	3	0.939478	0.0121095	3	nd		nd		ABI3 K3K4	115	4.52722e-06	na	1	65.6352				ABI3 K3K4	115	0.995808	26.8075	0.21716	65.2893				6.02877	6.0364
100	0.997221	0.948129	9.19018e-05	10316.8	0.000199521	645.145		ABI3 K3K4	0.995808	na	1	1.02636	0.0111348	3	0.976598	na	1	0.966133	na	1	0.97424	0.0122054	2		AP3 K3K4	110	2.48364e-06	0.54	3	37.6443				AP3 K3K4	110	0.99684	27.8933	0.91809	31.7691				4.98955	5.23436
100	0.998432	0.968048	9.5104e-05	10178.8	0.000177504	573.953		AP3 K3K4	0.99684	0.018501	3	1.01528	0.0175492	2	1.0187	0.0178158	3	1.00281	0.0234915	3	0.994801	0.0179258	3		Lec2 K3K4	113	3.83288e-07	na	1	5.65523				Lec2 K3K4	113	0.970056	31.665	0.434871	3.49327				1.80458	2.49959
100	0.99921	0.957438	0.00010883	8797.6	0.000193528	625.765		Lec2 K3K4	0.970056	na	1	0.96688	0.00668829	3	0.940944	0.0119783	3	0.919219	0.00524265	3	0.961754	0.0182104	4				Average:	0.222875
100	0.999231	0.982524	8.95149e-05	10976.1	0.000155922	504.17		Average:	0.997983	0.0118113		1.02105	0.0183338		0.990499	0.0153358		0.968693	0.0130433		0.981219	0.0132297
100	0.998798	0.930473	0.000147474	6309.4	0.000275683	891.413			Overall SD Average:	0.0143508																									Ft (FU):	1000
Av.:	0.99874	0.955378	9.90408e-05	9880.14		703.63		ΔE is dependent on the optics of the assay and are thus not directly comparable across formulations and gain settings																	QT 0.2XSG	OCF:	1154.54		# Runs					QT 0.2XSG	OCF:	1154.54	RH MX
SD/CV:	0.00083962	0.0168775	0.183677	0.145579		0.252035		LRE ΔE	QT			QT			DyNa			DyNa			FV				Target	As	Fo	CV	(4 reps/ run)	LRE-No				Target	As	Emax	Av. Ct	SD	Ct-No				Lg2 Ct	Lg2 LRE
								Target	0XSG	CV	n	0.2XSG	CV	n	0.5XSG	CV	n	1.5XSG	CV	n	2.0XSG	CV	n		CHS K3K4	132	0.000613223	0.188	3	7323.3				CHS K3K4	132	1.01019	20.4408	0.0450231	7562.22				12.8846	12.8383
Lam		DyNa 1.5XSG		2X Gain				CHS K3K4	-0.000134435	0.0121372	2	-3.41731e-05	0.107122	3	-8.60578e-05	0.0628871	4	-3.47598e-05	0.0535103	3	-7.58819e-05	0.0506262	3		SE K2K3	88	0.000303914	0.042	3	5444.16				SE K2K3	88	1.04808	20.8158	0.23527	5919.07				12.5312	12.4105
(fg)	r2	Emax	ΔE	Fmax	Fo	OCF		SE K2K3	-0.000124074	0.0562965	2	-3.88371e-05	0.065877	3	-9.43422e-05	0.0816632	3	-3.86489e-05	0.0672642	3	nd		nd		PHB K3K2	132	0.000275698	0.28	2	3292.47				PHB K3K2	132	1.02301	21.3888	0.0265165	3405.48				11.7336	11.685
100	0.998942	0.920855	3.25645e-05	28277.9	0.000249373	806.34		PHB K3K2	-0.00012535	na	1	-4.10962e-05	0.0820037	2	-9.40251e-05	0.010241	3	-3.69025e-05	0.071374	3	-8.06695e-05	0.334527	4		EMF2 K2K3	87	0.00017971	0.425	2	3256.24				EMF2 K2K3	87	1.02249	22.0458	0.213311	3270.68				11.6754	11.669
100	0.99976	0.920447	3.19167e-05	28839	0.000283793	917.634		EMF2 K2K3	-0.000112377	0.0718347	3	-3.84906e-05	0.0693185	2	-8.36864e-05	0.030695	4	-3.53789e-05	0.0882565	3	nd		nd		NPR1 K1K4	110	0.000137701	0.186	3	1973.36				NPR1 K1K4	110	1.03134	22.2242	0.126598	2070.44				11.0157	10.9464
100	0.999513	0.939886	3.92454e-05	23948.9	0.000236628	765.129		NPR1 K1K4	-0.000105416	0.20335	2	-3.32286e-05	0.0607896	3	-8.35156e-05	0.0254181	2	-3.53285e-05	0.0146887	2	-6.03728e-05	0.0765386	3		ANT K3K4	118	0.000104048	0.508	3	1390				ANT K3K4	118	1.01498	23.0583	0.13671	1287.6				10.3305	10.4409
100	0.997885	0.937498	4.05018e-05	23147.1	0.000200983	649.871		ANT K3K4	-0.000115209	0.217986	4	-3.57531e-05	0.143651	3	-8.39419e-05	0.061509	3	-3.48209e-05	0.0546348	3	-7.74022e-05	0.114188	3		FLF K3K4	107	3.75514e-05	n/a	1	553.229				FLF K3K4	107	1.06594	23.34	0.129099	650.809				9.34609	9.11173
100	0.997381	0.935839	3.71583e-05	25185.2	0.000232774	752.668		FLF K3K4	-9.30548e-05	0.0179135	2	-3.4205e-05	na	1	-9.52824e-05	0.0796554	3	-3.34923e-05	0.0482023	2	nd		nd		HAP3C K3K4	122	1.53381e-05	0.001	2	198.187				HAP3C K3K4	122	1.00699	25.8487	0.0724784	195.395				7.61025	7.63072
Av.:	0.998696	0.930905	3.62774e-05	25879.6		778.329		HAP3C K3K4	-1.06151e-05	0.0631278	3	-3.49575e-05	0.0491637	2	-8.34718e-05	0.0517554	3	-3.50748e-05	0.0131384	3	nd		nd		ABI3 K3K4	115	7.65972e-06	0.066	3	104.997				ABI3 K3K4	115	1.02636	26.4158	0.15308	108.343				6.75946	6.71421
SD/CV:	0.00103034	0.00947157	0.106966	0.0988664		0.124442		ABI3 K3K4	-9.37826e-05	na	1	-4.62828e-05	0.207074	3	-8.29909e-05	na	1	-3.66457e-05	na	1	-7.75142e-05	0.0771488	2		AP3 K3K4	110	3.63152e-06	0.122	2	52.0426				AP3 K3K4	110	1.01528	27.6825	0.22981	53.8886				5.75191	5.70162
								AP3 K3K4	-0.000121048	0.210905	3	-3.85878e-05	0.0323317	2	-9.05289e-05	0.0168357	3	-3.77893e-05	0.0566822	3	-9.01398e-05	0.232472	3		Lec2 K3K4	113	9.91283e-07	0.218	3	13.8287				Lec2 K3K4	113	0.96688	30.6317	0.254083	13.9855				3.80586	3.7896
Lam		FV 2.0XSG		1X Gain				Lec2 K3K4	-0.000138117	na	1	-3.55196e-05	0.123789	3	-7.90724e-05	0.0356385	3	-3.5549e-05	0.0405958	3	-8.21687e-05	0.177912	4				Average:	0.2036
(fg)	r2	Emax	ΔE	Fmax	Fo	OCF		Average:	-0.00010668	0.106694		-3.73756e-05	0.0941121		-8.69923e-05	0.0456298		-3.58537e-05	0.0508347		-7.77356e-05	0.151916
1000	0.99705	0.963102	8.05649e-05	11954.4	0.0011203	362.246			Overall CV Average:	0.0898373																									Ft (FU):	200
1000	0.999912	0.94877	8.73554e-05	10861	0.00150626	487.043																			DyNa 0.5XSG	OCF:	703.63		# Runs					DyNa 0.5XSG	OCF:	703.63	RH MX
1000	0.999276	0.952127	6.55574e-05	14523.6	0.0011396	368.486		LRE Fo	QT			QT			DyNa			DyNa			FV				Target	As	Fo	CV	(4 reps/ run)	LRE-No				Target	As	Emax	Av. Ct	SD (+/-)	Ct-No				Lg2 Ct	Lg2 LRE
1000	0.999401	0.964364	7.84762e-05	12288.6	0.000685714	221.723		Target	0XSG	CV	n	0.2XSG	CV	n	0.5XSG	CV	n	1.5XSG	CV	n	2.0XSG	CV	n		CHS K3K4	132	0.000288735	0.126	4	5657.86				CHS K3K4	132	0.961931	19.98	0.12	5563.67				12.4418	12.466
1000	0.997833	0.950209	0.00010003	9499.25	0.000741502	239.762		CHS K3K4	0.000486326	0.013	2	0.000613223	0.188	3	0.000288735	0.126	4	0.000479817	0.02	3	0.000289866	0.115	3		SE K2K3	88	0.000173627	0.136	3	5103.44				SE K2K3	88	0.996111	20.15	0.19	5254.76				12.3594	12.3173
1000	0.999048	0.942449	7.83354e-05	12030.9	0.00120104	388.351		SE K2K3	0.000254833	0.343	2	0.000303914	0.042	3	0.000173627	0.136	3	0.000239456	0.133	3	nd		nd		PHB K3K2	132	0.000135022	0.066	3	2645.8				PHB K3K2	132	1.00464	20.385	0.0463006	2730.19				11.4148	11.3695
Av.:	0.998753	0.953503	8.17199e-05	11859.6		344.602		PHB K3K2	0.000233627	na	1	0.000275698	0.28	2	0.000135022	0.066	3	0.000210743	0.117	3	7.38829e-05	0.186	4		EMF2 K2K3	87	0.000104068	0.201	4	3094.02				EMF2 K2K3	87	0.988072	21.12	0.05	2960.42				11.5316	11.5953
SD/CV:	0.0010837	0.00857239	0.139689	0.140526		0.287788		EMF2 K2K3	0.000120066	0.248	3	0.00017971	0.425	2	0.000104068	0.201	4	0.000102375	0.372	3	nd		nd		NPR1 K1K4	110	6.65628e-05	0.0211	2	1565.19				NPR1 K1K4	110	0.999772	21.46	0.12	1634.27				10.6744	10.6121
					Overall CV Average:	0.213263		NPR1 K1K4	0.000123495	0.187	2	0.000137701	0.186	3	6.65628e-05	0.0211	2	7.79492e-05	0.022	2	4.86044e-05	0.149	3		ANT K3K4	118	3.44677e-05	0.431	3	755.539				ANT K3K4	118	1.01495	21.87	0.13	971.905				9.92467	9.56136
								ANT K3K4	6.86838e-05	0.226	4	0.000104048	0.508	3	3.44677e-05	0.431	3	5.74664e-05	0.04	3	3.22961e-05	0.352	3		FLF K3K4	107	1.92671e-05	0.379	3	465.757				FLF K3K4	107	1.0287	22.77	0.16	488.652				8.93266	8.86343
								FLF K3K4	4.24274e-05	0.163	2	3.75514e-05	n/a	1	1.92671e-05	0.379	3	2.72732e-05	0.166	2	nd		nd		HAP3C K3K4	122	1.19661e-05	0.226	3	253.7				HAP3C K3K4	122	0.965072	24.61	0.14	255.479				7.99706	7.98698
								HAP3C K3K4	1.06151e-05	0.063	3	1.53381e-05	0.001	2	1.19661e-05	0.226	3	1.33192e-05	0.175	3	nd		nd		ABI3 K3K4	115	5.74589e-06	n/a	1	129.237				ABI3 K3K4	115	0.976598	25.38	0.15	138.884				7.11774	7.01387
								ABI3 K3K4	4.52722e-06	na	1	7.65972e-06	0.066	3	5.74589e-06	n/a	1	5.98275e-06	n/a	1	1.04546e-06	0.349	2		AP3 K3K4	110	2.59217e-06	0.715	3	60.9533				AP3 K3K4	110	1.0187	26.47	0.18	39.5485				5.30555	5.92963
								AP3 K3K4	2.48364e-06	0.54	3	3.63152e-06	0.122	2	2.59217e-06	0.715	3	1.59674e-06	0.409	3	4.54779e-07	0.479	3		Lec2 K3K4	113	5.29287e-07	0.306	3	12.1155				Lec2 K3K4	113	0.940944	29.92	0.21	11.0491				3.46586	3.59878
								Lec2 K3K4	3.83288e-07	na	1	9.91283e-07	0.218	3	5.29287e-07	0.306	3	5.98737e-07	0.109	3	1.87257e-07	0.109	4				Average:	0.26071
								Average:		0.222875			0.2036			0.26071			0.1563			0.248429
									Overall CV Average:	0.218383																									Ft (FU):	200
																									DyNa 1.5XSG	OCF:	778.329		# Runs					DyNa 1.5XSG	OCF:	778.329	RH MX
																									Target	As	Fo	CV	(4 reps/ run)	LRE-No				Target	As	Emax	Av. Ct	SD	Ct-No				Lg2 Ct	Lg2 LRE
																									CHS K3K4	132	0.000479817	0.02	3	8499.82				CHS K3K4	132	0.9334	19.51	0.18	9188.14				13.1656	13.0532
																									SE K2K3	88	0.000239456	0.133	3	6362.84				SE K2K3	88	0.988534	19.6	0.07	7485.32				12.8698	12.6355
																									PHB K3K2	132	0.000210743	0.117	3	3733.26				PHB K3K2	132	0.956786	20.4308	0.109383	3916.43				11.9353	11.8662
																									EMF2 K2K3	87	0.000102375	0.372	3	2751.6				EMF2 K2K3	87	0.975449	21.24	0.18	2821.48				11.4622	11.4261
																									NPR1 K1K4	110	7.79492e-05	0.022	2	1657.02				NPR1 K1K4	110	0.990217	21.25	0.16	1891.96				10.8857	10.6944
																									ANT K3K4	118	5.74664e-05	0.04	3	1138.78				ANT K3K4	118	0.976277	21.87	0.14	1342.34				10.3905	10.1533
																									FLF K3K4	107	2.72732e-05	0.166	2	596.019				FLF K3K4	107	1.00732	22.53	0.14	664.665				9.37648	9.21921
																									HAP3C K3K4	122	1.33192e-05	0.175	3	255.286				HAP3C K3K4	122	0.939478	24.78	0.17	284.938				8.1545	7.99597
																									ABI3 K3K4	115	5.98275e-06	n/a	1	121.65				ABI3 K3K4	115	0.966133	25.43	0.16	138.887				7.11777	6.92659
																									AP3 K3K4	110	1.59674e-06	0.409	3	33.943				AP3 K3K4	110	1.00281	26.64	0.32	39.1609				5.29134	5.08504
																									Lec2 K3K4	113	5.98737e-07	0.109	3	12.3899				Lec2 K3K4	113	0.919219	30.24	0.55	11.3547				3.50521	3.63109
																											Average:	0.1563
																																			Ft (FU):	500
																									FV 2.0XSG	OCF:	344.602		# Runs					FV 2.0XSG	OCF:	344.602	RH MX
																									Target	As	Fo	CV	(4 reps/ run)	LRE-No				Target	As	Emax	Av. Ct	SD	Ct-No				Lg2 Ct	Lg2 LRE
																									CHS K3K4	132	0.000289866	0.115	3	11597.9				CHS K3K4	132	0.965	21.3633	0.0716909	10813				13.4005	13.5016
																									SE K2K3	88			nd					SE K2K3	88	nd
																									PHB K3K2	132	7.38829e-05	0.186	4	2956.13				PHB K3K2	132	0.957705	23.4467	0.615149	2888.34				11.496	11.5295
																									EMF2 K2K3	87			nd					EMF2 K2K3	87	nd
																									NPR1 K1K4	110	4.86044e-05	0.149	3	2333.65				NPR1 K1K4	110	0.997445	23.3158	0.152322	2368.69				11.2099	11.1884
																									ANT K3K4	118	3.22961e-05	0.352	3	1445.51				ANT K3K4	118	0.986586	24.1137	0.0053033	1449.95				10.5018	10.4974
																									FLF K3K4	107			nd					FLF K3K4	107	nd
																									HAP3C K3K4	122			nd					HAP3C K3K4	122	nd
																									ABI3 K3K4	115	1.04546e-06	0.349	2	48.0135				ABI3 K3K4	115	0.97424	29.4363	0.263397	46.2978				5.53287	5.58537
																									AP3 K3K4	110	4.54779e-07	0.479	3	21.8354				AP3 K3K4	110	0.994801	29.8975	0.551413	25.9468				4.69749	4.4486
																									Lec2 K3K4	113	1.87257e-07	0.109	4	8.75214				Lec2 K3K4	113	0.961754	32.3319	0.442942	8.07046				3.01265	3.12964
																											Average:	0.248429
																											Overall Average:	0.218383
																												Sum:	134
