# Supplementary material for: A kinetic-based sigmoidal model for the polymerase chain reaction and its application to high-capacity absolute quantitative real-time PCR
Source: BMC Biotechnol. 2008 May 8;8:47. doi: 10.1186/1472-6750-8-47 (PMC2397388; doi:10.1186/1472-6750-8-47)
Supplement: Additional file 5 — Representative amplification profiles for each of the eleven cDNA targets. Representative FC datasets for the eleven cDNA targets for each of the five assay formulations. [file 1472-6750-8-47-S5.xls]

## Sheet: QT 0XSG
Enzyme Formulation:	QT 0XSG
LRE OCF:	1092
Target:	CHS	SE	PHB	EMF2	NPR1	ANT	FLF	HAP3C	ABI3	AP3	LEC2
Amplicon Size (bp):	132	88	85	87	110	118	107	122	115	110	113
Cycle	Fc	Fc	Fc	Fc	Fc	Fc	Fc	Fc	Fc	Fc	Fc
1	48.2737	58.3056	72.2167	91.4514	53.6437	114.742	61.2083	103.309	94.45	137.567	64.5482
2	43.0121	27.8222	26.55	3.61111	24.8389	56.325	47.0417	62.9412	47.7	57.4833	64.4539
3	21.3338	10.9222	2.96667	1.52083	32.2008	12.2417	26.2917	-8.67708	31.8667	26.3167	74.193
4	1.32222	-2.47778	8.55	-8.73611	-2.9373	-2.09167	20.7917	16.8713	43.1167	20.7333	43.8487
5	5.14394	-6.12778	7.88333	-17.5764	2.1746	12.575	12.125	-7.6636	-1.88333	-0.183334	23.5877
6	6.46565	0.22222	-0.533333	0.583333	9.86984	-6.84167	-2.45833	-6.78186	-2.46667	5.15	12.7434
7	-2.79596	4.90555	5.88333	-3.75694	-25.1016	-9.25833	-1.375	5.43321	1.78333	10.65	-0.0175425
8	-13.6409	-3.49444	-0.366668	-0.430552	-2.32302	-3.675	-16.125	-11.6017	-8.55	-11.9333	5.97149
9	-1.15253	-6.56111	-12.1167	-4.02083	-15.6278	-17.5917	-24.625	7.53002	-0.966665	-2.18333	-6.12281
10	2.75253	2.87222	2.71667	5.63889	1.98413	4.74166	22.7917	-2.08824	-1.55	10.2333	23.4496
11	-1.84243	2.05556	-0.283333	2.88195	-3.15397	-6.425	1.29167	-8.37316	16.45	-1.01666	-1.5614
12	9.06263	4.48889	11.2167	10.2917	7.1246	16.1583	1.625	-2.15809	5.61667	-1.35	-19.6557
13	-14.449	0.255555	-2.45	-7.46528	-7.59682	6.65833	4.04167	6.14032	5.03333	-5.76667	-11.5
14	10.4561	12.8556	10.55	-3.72222	-3.48492	3.65833	2.70833	-7.06128	-13.4667	2.4	-23.5943
15	31.6111	11.2056	-14.6167	5.02083	5.12698	40.9917	-1.875	7.82047	-8.63333	-6.18333	-17.6886
16	19.6828	32.8889	-20.3667	24.1806	31.4889	17.2417	-12.2083	1.4522	-7.55	-8.18333	-0.11623
17	50.4212	62.9056	36.6333	41.9236	50.5175	29.4083	-13.4583	1.83395	-18.4667	9.81667	4.45614
18	127.576	91.5056	83.8833	63.6667	74.7127	55.2417	1.45833	-10.451	1.45	23.4	11.8618
19	269.898	184.856	137.467	83.4097	106.325	73.7417	0.458335	9.09743	-14.3833	11.3167	9.68421
20	477.636	314.539	268.3	209.819	162.27	119.658	25.7917	16.4792	13.6167	30.5667	4.75658
21	870.125	570.972	487.633	339.729	263.382	194.242	48.625	23.7776	2.86667	23.5667	7.16228
22	1556.7	1024.99	898.05	658.722	477.744	345.075	110.458	91.326	50.7	43.5667	12.4846
23	2543.93	1802.34	1615.05	1212.63	812.022	651.242	219.958	81.7911	75.8667	62.65	1.39035
24	3808.17	2952.52	2692.63	2146.88	1431.8	1148.91	451.792	167.506	84.7833	85.7333	-13.7039
25	5006.91	4328.54	4024.05	3508.7	2396.83	2084.82	850.292	310.138	188.867	184.233	8.95175
26	5957.4	5685.47	5392.22	5148.61	3702.86	3450.07	1548.54	567.52	292.2	306.983	12.8575
27	6557.22	6755.91	6416.97	6696.1	5121.3	5268.74	2717.46	1036.07	562.783	560.983	31.8465
28	6932.04	7409.67	7191.97	7877.43	6328.25	7107.07	4396.96	1771.28	1057.62	1056.15	75.5022
29	7131.78	7823.86	7596.63	8632.59	7123.19	8567.74	6240.21	2923.41	1882.28	1891.07	118.075
30	7411.19	8057.87	7911.05	9064	7661.31	9586.99	7850.29	4291.05	3188.45	3164.82	226.314
31	7512.43	8121.14	8081.88	9270.74	7916	10187.1	9004.04	5638.68	4920.7	4773.48	411.053
32	7579.41	8250.07	8125.05	9479.15	8137.61	10563.8	9554.04	6734.89	6686.45	6423.32	746.375
33	7601.32	8328.59	8267.38	9579.31	8245.97	10761.4	9907.63	7461.94	8217.37	7732.23	1357.7
34	7622.14	8342.11	8307.22	9592.72	8270.25	10896.4	10120.2	7869.99	9084.62	8578.98	2260.85
35	7652.21	8372.54	8298.88	9536.13	8353.12	11008.3	10296.6	8114.37	9694.62	9079.07	3485.01
36	7560.37	8342.14	8339.3	9619.04	8350.48	11024.8	10359.9	8250.09	9914.37	9438.07	4729.16
37	7685.86	8341.16	8316.97	9587.28	8431.26	11070	10354	8461.05	10139.6	9556.07	5850.57
38	7705.18	8371.51	8345.97	9620.03	8436.03	11147.9	10390.5	8445.27	10263	9652.98	6591.64
39	7717.42	8383.77	8393.88	9682.6	8464.73	11086.7	10444.2	8551.32	10342	9747.32	7077.8
40	7752.57	8410.29	8402.63	9671.68	8430.76	11195.4	10491.8	8528.95	10270.1	9761.9	7382.54
41	7719.73	8345.72	8409.38	9556.01	8389.45	11131.9	10429.4	8519.75	10379.9	9808.48	7439.44
42	7734.55	8399.07	8455.88	9697.5	8431.57	11164.1	10522	8539.54	10362.3	9812.23	7763.1
43	7812.7	8444.67	8401.47	9647.99	8468.93	11186	10466.5	8436.76	10398.5	9790.57	7838.42
44	7683.19	8418.02	8507.22	9694.57	8493.87	11146.3	10521.1	8576.39	10400.5	9834.4	7896.83
45	7778.43	8453.62	8480.22	9586.56	8557.98	11216.4	10476	8575.77	10486.2	9804.57	7949.57
46	7818.25	8463.14	8466.72	9678.14	8538.6	11159.4	10479.7	8545.49	10405.2	9843.23	7943.55
47	7824.24	8483.07	8450.13	9746.88	8555.37	11210.6	10514	8603.37	10411	9822.73	7982.54
48	7806.48	8477.26	8527.13	9700.04	8541.15	11214.9	10480.6	8543.08	10353.4	9865.65	8028.12
49	7819.55	8482.77	8481.55	9641.7	8591.77	11223.7	10502.5	8651.97	10465.4	9835.9	8017.02
50	7789.29	8498.87	8533.97	9727.03	8581.21	11142.1	10491.2	8677.35	10434.9	9839.82	8047.26

## Sheet: QT 0.2XSG
Enzyme Formulation:	QT 0.2XSG
LRE OCF:	1155
Target:	CHS	SE	PHB	EMF2	NPR1	ANT	FLF	HAP3C	ABI3	AP3	LEC2
Amplicon Size (bp):	132	88	85	87	110	118	107	122	115	110	113
Cycle	Fc	Fc	Fc	Fc	Fc	Fc	Fc	Fc	Fc	Fc	Fc
1	-23.7106	-147.521	-38.1905	-44.9222	125.069	40.619	-120.217	-125.802	-250.733	-243.267	-326.142
2	21.3818	6.77828	54.0357	87.7778	127.861	98.1369	38.7333	47.9365	-121.308	-91.9917	-194.708
3	59.3909	27.5778	42.8452	79.1444	160.765	108.905	63.7667	35.0913	-123.3	-69.05	-168.358
4	38.4	-2.37273	2.32143	63.0667	161.224	75.256	57.8833	80.496	-79.2083	-29.1917	-141.425
5	8.40909	21.1768	34.5476	64.7667	96.3492	69.3571	27.5	106.151	-24.5333	21.5	-101.575
6	13.0848	3.3096	8.60714	38.9111	65.2526	54.125	39.0333	63.8056	-34.1083	-4.30833	-125.392
7	-26.4061	10.2758	13.1667	34.0556	34.2672	36.5595	14.8167	45.0437	-45.85	-5.45	-103.875
8	11.1864	-16.8414	-12.0238	23.4222	63.7262	15.9107	16.6833	35.6151	-48.425	-17.5917	-127.442
9	34.7788	-29.9586	4.11905	22.3444	3.07407	-16.4881	10.8833	26.3532	-56.5833	-6.4	-109.842
10	-28.6288	-9.40909	8.26191	-7.84444	9.53307	6.52976	-6.5	35.0913	-39.825	-3.54167	-86.4083
11	-11.6197	-3.44293	8.07143	-11.1444	-16.1191	-3.36905	0.783333	-4.00397	-78.3167	-14.1833	-102.808
12	-38.2773	6.27323	-0.702383	12.8889	-17.4378	-17.3512	3.98333	17.9841	-54.3083	-9.74166	-107.875
13	-10.6015	20.9894	-4.30952	-11.7444	21.0212	5.66667	-0.316665	-0.61111	-23.1333	12.0333	-88.9417
14	48.0742	48.3722	-3.41667	-10.6	6.14682	9.10119	-9.7	7.04365	-12.4583	4.30833	-48.425
15	22.3333	83.9217	34.2262	4.87778	-3.72751	7.78572	4.41667	-9.88492	-0.116668	30.0833	-43.1583
16	60.6758	95.5545	34.619	4.57778	-2.49074	44.9702	1.61666	-0.98016	1.975	17.275	-36.3083
17	111.352	85.6874	82.9286	-22.8333	13.9683	55.1548	-3.01667	3.42461	-3.6	46.4667	-36.7083
18	254.361	185.57	106.655	48.9778	48.8717	61.506	24.0167	0.4127	1.74167	49.1583	10.975
19	419.036	285.786	245.131	99.5667	119.331	102.774	33.2167	-0.0158725	21.5833	54.9333	-15.425
20	775.045	539.836	438.69	229.267	224.234	163.375	112.917	11.8056	35.0917	56.7917	-2.075
21	1459.8	964.302	770.083	415.633	406.804	292.726	207.367	8.96032	19.9333	42.65	6.525
22	2608.23	1773.1	1462.89	877.778	783.152	565.327	438.4	50.6151	66.8583	73.0917	33.7083
23	4799.91	3148.57	2683.2	1699.03	1518.39	1060.76	810.933	129.27	115.45	92.5333	37.1417
24	8296	5491.62	4759.43	3093.51	2918.29	1923.61	1502.13	276.925	234.292	161.975	67.9083
25	13196.8	9212	8017.57	5636.77	5223.64	3545.21	2910.92	561.996	404.383	236.917	97.3417
26	18738.7	13867.1	12142	9276.58	9115.43	6271.57	5370.28	1060.57	725.725	346.025	95.6083
27	23466.1	18551.6	16210.3	13913.7	14478.7	10475.3	9388.98	2088.89	1414.73	645.967	202.458
28	26696.6	21988	19407	18272.5	20238.2	15897.9	14675.6	3811.46	2592.99	1141.91	289.892
29	28765.2	24322.5	21307.9	21382.8	25196.1	21028.9	20266	6749.87	4653.92	2110.18	465.992
30	29912.6	25729.1	22577.1	23426	28465.2	24530.6	24635.8	11046.3	7939.84	3786.71	756.508
31	30807.4	26460.5	23237.9	24409.4	30298.7	27036.7	27134.5	16157.8	12314.2	6619.32	1359.28
32	31216.7	27031.3	23722.3	25047.4	31282.7	28296.3	28610.2	20961.4	16933.4	10568.3	2391.46
33	31547.1	27265.6	24073.2	25228.5	31708.5	29232.8	29447.3	24558.6	20732	15309.6	4248.72
34	31788.1	27319.5	24276.9	25325.7	32147.5	29843.5	29930.7	26891.2	23173.7	19483.4	7215.16
35	31652.3	27442.8	24355.1	25508.9	32009.5	30244	30399.7	28317.1	24661.5	22335	11450.6
36	31819.3	27477.7	24432.1	25482.8	32313.6	30798.7	30659.9	28974.4	25556.2	23892	16073.2
37	31843.4	27501.5	24303.8	25425.9	32309.5	30938.3	30753.4	29380.3	26110.8	24900.4	20065
38	31870.5	27584.1	24520	25512.6	32308.2	31039.3	30882.6	29523.3	26465.4	25321.2	22727.6
39	31957.1	27479.1	24485.6	25535.1	32268.4	31108.6	30838.7	29524.7	26577.3	25534.2	24338.6
40	32040.6	27590.2	24539.1	25504.5	32435.5	31442.3	31023.4	29766.7	26785.3	25774.7	25523.5
41	32213.9	27549.9	24382.7	25406.5	32628.8	31556.2	31011.5	29807.3	26829.3	25842.4	26219.8
42	32066.2	27678.1	24585.2	25566.9	32329.3	31389.4	31161.8	29789.5	27078.7	26015.3	26845.8
43	32060.8	27664.6	24409.6	25371.7	32447.2	31355.4	31208.7	29623.3	26850	25765.9	26895.2
44	31998	27595.4	24548.7	25550.6	32466.7	31408.2	31137	29802	27088.9	25949.9	27264.7
45	32222.9	27500.9	24618	25591.5	32535.6	31634.7	31049.2	29770.2	27024.2	25968	27366.3
46	32119.2	27734.7	24530.6	25496.5	32485.4	31469.6	31317.5	29752.3	27044.4	25993.9	27539.7
47	32362.5	27619.9	24564.3	25531.9	32592	31700.2	31228.2	29927.5	27214.2	26092.3	27661
48	32252.7	27507	24632.7	25511.5	32458.8	31591.7	31090.1	29772.8	27062.7	25980.9	27583.5
49	32194.6	27689.9	24473	25405.7	32425.8	31513.2	31262.8	29859.4	27175	26018.4	27643.4
50	32206	27643.7	24544.6	25497.8	32463.1	31684.7	31232.4	29787.9	27241.8	26089.7	27731.1

## Sheet: DyNa 0.5XSG
Enzyme Formulation:	DyNa 0.5XSG
LRE OCF:	704
Target:	CHS	SE	PHB	EMF2	NPR1	ANT	FLF	HAP3C	ABI3	AP3	LEC2
Amplicon Size (bp):	132	88	85	87	110	118	107	122	115	110	113
Cycle	Fc	Fc	Fc	Fc	Fc	Fc	Fc	Fc	Fc	Fc	Fc
1	-5.17361	-10.1667	-6.21428	-15.4216	-9.25833	-28.475	-4.74598	-27.9667	-54.975	-13.9917	-27.0583
2	4.44444	9.83333	13.1369	-1.21785	-2.00833	7.10833	2.13365	-15.2167	-30.1417	-0.908336	-8.05833
3	9.64583	10.75	12.1548	3.48894	1.825	12.3583	7.7602	-10.9667	-31.225	4.425	-16.475
4	8.18056	9.58334	14.006	3.8912	-1.34166	8.60833	9.5246	-12.6333	-17.5583	-1.24167	-7.80833
5	8.96528	4.08334	4.44048	4.52529	-0.425002	1.35833	2.33496	-7.21667	-11.5583	-7.075	-6.30833
6	-7.08333	5.58333	1.875	3.65332	-1.00833	4.525	-4.11714	-1.63333	-7.64167	-12.325	-2.80833
7	0.618055	-1.58333	1.30953	2.16822	0.991665	-2.725	-0.267845	-5.55	6.19167	-7.90833	-4.64167
8	0.0694425	-4	-3.17262	1.45096	-3.25833	2.69167	3.09858	0.616669	-13.0583	-4.075	-11.6417
9	-1.39583	0.916668	2.42857	3.04521	6.825	-2.05833	1.22073	5.11667	0.608331	-2.49167	-5.975
10	0.638887	-8.91666	-7.30357	3.32662	-0.591667	-5.64167	-1.46078	3.36667	-1.80833	-8.15833	-4.30833
11	-1.15972	-1.91667	0.714285	1.53154	-4.25833	2.85833	-2.27128	-2.46667	-2.80833	3.925	-6.475
12	1.20833	-2	5.64881	0.322068	-1.09167	-4.14167	-2.95811	-4.63333	-2.05833	2.34167	-9.80833
13	0.743055	-1.75	-1.5	-2.66442	4.15833	-5.475	-5.10373	-0.716666	-2.725	3.175	-4.64167
14	-0.722222	5.83333	10.5179	-2.4377	-1.175	2.775	-4.70782	-1.3	0.108333	-4.075	0.85833
15	5.89583	0.583333	1.45238	0.8601	5.825	-10.725	-4.02029	1.45	-6.725	3.425	-10.975
16	11.4306	13.25	16.8869	5.87603	3.24167	-2.30833	-3.45779	4.11666	1.19167	0.591666	-9.05833
17	29.7153	21.9167	22.3214	12.7702	13.4917	7.94167	0.313052	-0.716666	6.69167	2.59167	10.8583
18	49.5	50.4167	47.506	25.7627	20.075	11.025	4.95888	9.36667	7.525	-1.325	5.44167
19	95.8681	93.4167	83.6905	49.9825	33.7417	25.8583	9.36861	1.53333	14.9417	4.84167	4.35833
20	176.403	189.167	155.542	86.1113	78.9917	45.4417	22.6441	14.0333	16.3583	7.84167	5.60834
21	355.021	347.833	291.476	159.932	141.158	83.4417	49.8748	11.6167	17.9417	11.175	7.35833
22	654.556	692.917	582.077	308.511	286.992	183.025	104.952	37.0333	35.6917	16.675	8.69167
23	1236.17	1297.17	1102.35	586.899	548.992	349.108	217.283	70.3667	30.775	27.175	0.10833
24	2186.13	2319.08	1969.95	1086.31	1039.41	677.192	424.421	131.867	95.6083	38.5083	11.4417
25	3603.66	3851.17	3337.8	1900.69	1918.99	1261.94	803.745	266.533	159.608	77.3417	22.4417
26	5357.78	5789.17	5098.4	3089.15	3285.91	2256.36	1485.08	501.45	279.858	147.175	22.1083
27	7235.4	7625	6879.92	4542.22	5169.74	3827.36	2572.24	949.95	559.608	277.342	40.6917
28	8736.43	9069.33	8340.52	5977.14	7180.99	5833.77	4036.63	1716.87	1013.53	529.092	64.6083
29	9880.22	10057.8	9353.87	7166.22	8897.74	7910.94	5660.15	2954.45	1855.78	993.842	129.775
30	10741.2	10670.2	9972.14	8048.33	10145.1	9575.94	7154.38	4663.87	3140.28	1820.26	212.192
31	11340.7	11012.9	10296.6	8661	10943.7	10774.3	8383.98	6566.12	4984.19	3143.68	419.192
32	11803.4	11262.1	10564.8	9044.92	11414.2	11572.4	9340.18	8207.28	6927.28	4953.17	775.275
33	12054.5	11469.3	10755.5	9297.01	11749.4	12095.2	10068.6	9464.7	8727.86	6915.34	1407.78
34	12348.9	11539.3	10845.5	9488.65	11998.4	12345.1	10635.8	10388.9	9981.19	8543.18	2461.69
35	12548.5	11623.4	10897.1	9605.03	12110.2	12463.2	11080.5	10873.3	10937.7	9704.92	4024.44
36	12666	11599.3	10884.6	9667.04	12213.7	12620.4	11391.7	11176.9	11489.5	10405.6	5948.86
37	12653.8	11736.2	11017.3	9710.1	12308.7	12797.5	11631.7	11364.5	11804.7	10885.8	7848.69
38	12805.3	11712	11020.9	9735.76	12328	12781.5	11849.4	11422.2	11857.4	11187.3	9363.69
39	12851.3	11768.7	11063.4	9719.7	12388.7	12922.7	11985.9	11498	12042	11383	10471.1
40	12798.9	11724.3	11038.9	9728.91	12393.4	12933.4	12094.8	11534.8	11952.3	11485.6	11079.2
41	12910.2	11801.8	11112.2	9779.81	12344.7	12996	12212.5	11506.7	12233.1	11509.1	11654.7
42	12934.2	11786.8	11080	9811.28	12443.8	12986.1	12314.8	11620.1	12249.9	11663.5	11958.5
43	12972.7	11817.6	11112.7	9823.38	12470.3	12995.6	12398.8	11644.3	12241	11702.3	12181.3
44	12994	11795.9	11085.3	9829.13	12435.7	13037.3	12455.8	11681.4	12359.9	11671.5	12367
45	13016.8	11770.5	11044.3	9812.33	12420	13066.2	12457.7	11701.3	12200.7	11747.5	12341
46	12896.9	11819.2	11101.8	9765.2	12453.2	13095.8	12442.7	11733.6	12292.7	11774	12467.4
47	12937.8	11839.5	11134.4	9763.02	12445.1	13122.2	12469.5	11708.7	12313.8	11784.8	12491.6
48	12971.5	11829.8	11124.9	9801.21	12515.2	12967.2	12534.5	11791.2	12406	11781.3	12596.7
49	13055.6	11878.3	11174	9823.66	12433.8	13114.2	12602.2	11762.4	12458.6	11765.3	12665.7
50	13084.8	11849.8	11133.6	9843.89	12429.8	13105.3	12655.5	11769.8	12386.8	11760.4	12678

## Sheet: DyNa 1.5XSG
Enzyme Formulation:	DyNa 1.5XSG
LRE OCF:	778
Target:	CHS	SE	PHB	EMF2	NPR1	ANT	FLF	HAP3C	ABI3	AP3	LEC2
Amplicon Size (bp):	132	88	85	87	110	118	107	122	115	110	113
Cycle	Fc	Fc	Fc	Fc	Fc	Fc	Fc	Fc	Fc	Fc	Fc
1	16.7167	21.125	-6.53205	9.325	22.1083	5.64167	24.425	-10.9083	-11.9083	21.6333	-12.3667
2	25.75	31.2083	4.04854	20.4083	26.8583	25.1417	31.0917	2.75833	4.50833	48.3	-3.53333
3	21.7833	24.2917	11.2125	21.1583	19.525	22.225	24.5083	-0.408333	-5.65834	41.8	-8.2
4	14.2333	17.7083	2.87637	2.74166	9.94166	18.225	10.5083	-1.65834	-0.241669	25.3833	-9.28333
5	-5.48333	7.70833	0.95696	-3.75833	4.60833	4.30834	1.25833	-13.1583	-1.90833	16.3833	-8.61667
6	-6.86667	2.625	-1.87912	-6.09167	-0.391668	-1.85833	-9.15834	-5.90833	-2.15833	4.96667	-8.61667
7	-7.83333	-5.79167	-11.9652	1.65833	0.858332	-11.1917	-2.325	-4.575	11.925	-4.61667	-10.45
8	-10.6333	-7.04167	-13.0513	-11.5917	-5.80833	-1.775	-4.575	-5.15833	-10.325	3.21667	-12.95
9	-9.51667	-4.95833	1.61264	1.15833	3.60833	-2.69167	0.341667	3.34166	6.59167	2.05	-1.03333
10	-2.23334	-5.875	-8.89011	1.075	-3.225	-4.10833	1.09166	5.34167	2.675	-0.116667	-4.7
11	1.71667	-8.125	-3.80953	1.40833	-12.0583	0.808333	0.591667	-8.325	-3.575	3.8	-11.45
12	0.25	2.70833	0.18773	0.658335	-0.475	-0.525002	0.258332	-3.74167	-4.325	-5.86666	-5.95
13	3.28333	1.04167	6.35165	12.7417	2.94167	-1.19167	2.00833	0.174997	1.34167	0.216666	-3.86667
14	-3.01667	13.875	12.3489	2.075	-1.975	6.64167	6.09167	2.50833	-1.075	-3.78333	-5.2
15	9.26667	10.7083	7.51282	12.1583	6.775	-8.275	6.34167	6.25833	-8.15833	-9.95	-4.11667
16	18.1333	19.9583	13.5934	18.1583	-0.058335	3.64167	5.00833	4.175	7.84167	-0.783334	0.716666
17	31.9167	43.125	20.2573	19.9917	9.35834	14.6417	10.925	6.84167	14.3417	5.3	0.716666
18	65.3667	68.7917	45.5879	39.075	27.8583	20.5583	21.5083	14.5917	8.09167	9.13333	-3.45
19	131.733	124.125	88.7518	68.075	42.775	29.225	31.5917	12.8417	14.7583	2.13333	6.46667
20	250.183	248.042	157.999	106.658	86.525	57.3083	58.0083	26.425	21.5917	3.88333	12.8833
21	471.467	456.875	282.33	184.242	160.275	99.3917	90.675	33.0083	33.3417	-1.53333	1.8
22	900.833	896.542	551.244	332.408	316.775	206.308	149.675	51.925	37.0917	22.4667	4.96667
23	1694.7	1700.29	1034.24	624.575	606.192	381.642	282.258	86.0083	48.5083	23.8	6.63333
24	3111.98	3165.54	1922.4	1148.99	1161.53	734.725	527.092	147.342	95.425	52.1333	11.3
25	5471.68	5626.04	3483.65	2150.08	2176.61	1383.48	1007.76	265.258	156.675	75.3833	19.8833
26	8942.97	9375.12	6081.65	3884.24	3987.02	2552.06	1896.59	472.758	277.008	137.633	20.6333
27	13330.8	13970.3	9852.15	6746.99	7015.52	4598.48	3548.43	894.925	550.258	250.633	43.4667
28	17712.8	18464	14396.7	10883.3	11292.7	7776.81	6364.26	1659.42	1006.26	467.467	79.3833
29	21322.6	21959.9	18682.6	15767.2	16226.4	11986.8	10641	3014.76	1859.17	893.217	119.633
30	24021.8	24084.6	21689.6	20274.2	20643.7	16424.2	15906.1	5305.01	3354.09	1653.88	229.133
31	25953.8	25180.3	23396.3	23368.2	23728.4	20236.8	20842.8	8712.76	5895.92	3047.38	428.717
32	27150.8	25923.2	24425.2	25096.7	25582.1	23016.6	24193.8	13032.3	9484.84	5405.22	781.3
33	27994.9	26319.5	25009.5	25811.3	26750.7	24930.7	26205.3	17543.3	13867.9	8974.22	1459.55
34	28446.2	26559.4	25277.7	26165.4	27456.7	26074.1	27335.3	21270.8	17988.7	13403.2	2668.97
35	28833	26608.9	25344.6	26357.8	27736.1	26436	28115.3	23771.6	21389.4	17539.6	4662.55
36	28940	26605.3	25321.1	26432.8	28051.4	26987.1	28501.1	25399.2	23594.8	20888.9	7787.22
37	29122.7	26955	25638	26550.1	28226.4	27313.6	28764.1	26293.8	24870.3	22997.2	11873.7
38	29238.3	26896.5	25585.9	26615.4	28295.4	27417.4	28964.8	26708.4	25324.2	24094.5	16173.1
39	29340	26992.1	25630.8	26728.8	28370.1	27603.5	29193	26938.4	25854.4	24817.9	19872.6
40	29453.3	26948	25574.4	26742.9	28470.1	27707	29318	27128.4	25846.3	25255.7	22475.7
41	29349.5	27130.3	25745.2	26635.1	28367.8	27819.3	29258.4	27114.1	26414.1	25540	23890.4
42	29577.2	27065.1	25689.9	26831.8	28550.3	27874.2	29556.5	27422.2	26566.3	25652.1	24921.2
43	29610.6	27155	25724.1	26865.6	28577.2	27948.9	29608.2	27524.7	26640.2	25751.5	25508.5
44	29469.2	27136.1	25683.9	26760.3	28533.4	27972.9	29558.8	27546.7	26843.2	25860.4	25823.2
45	29662.1	27090.1	25637	26878.2	28578.7	28035.5	29713.8	27613.4	26656.3	25896.1	26073.5
46	29636.8	27182.7	25700.6	26908.2	28629.3	28089.8	29697.8	27771.3	26939.3	25993.5	26280.1
47	29670.6	27249.2	25758.1	26812.9	28553.8	28124.5	29782.1	27701.6	26850.7	26118.8	26288.5
48	29685.9	27245.8	25727.9	26879.7	28712.2	27976.2	29813.4	27914.3	27066.8	25966	26504.6
49	29663.1	27305	25830.9	26917.4	28554.3	28195.6	29793.3	27795.1	27220	26097.2	26443
50	29618.8	27260.8	25767.9	26880.3	28560.2	28152	29742.1	27841.5	27118.8	26083.2	26533.5

## Sheet: FV 2.0XSG
Enzyme Formulation:	FV 2.0XSG
LRE OCF:	345
Target:	CHS	PHB	NPR1	ANT	ABI3	AP3	LEC2
Amplicon Size (bp):	132	85	110	118	115	110	113
Cycle	Fc	Fc	Fc	Fc	Fc	Fc	Fc
1	35.8021	38.15	28.4985	30.2931	27.2525	21.262	31.1073
2	19.1354	18.3333	19.0559	17.6612	18.6189	17.8071	16.6401
3	12.1354	14.1	11.9095	10.1312	12.8557	10.1855	12.5063
4	7.96875	8.78333	5.80644	5.4406	7.60486	8.81387	7.62243
5	5.88542	4.3	1.49551	1.91876	2.997	2.2756	2.2386
6	4.05208	-2.68334	0.476425	0.564275	1.57571	4.82066	-1.47857
7	-1.19791	2.58333	0.943505	1.12668	1.63326	1.78239	1.80426
8	1.96875	1.43334	0.044865	0.189175	-0.288453	1.24412	3.17042
9	1.96875	-1.96666	0.163208	-0.637203	-0.814365	0.28919	-1.13008
10	-2.44791	1.55	-1.74057	-0.45431	-0.569462	-1.41575	2.40276
11	0.302082	-0.85	-2.26283	-0.685	-0.512058	-1.37069	1.76892
12	-1.69792	0.333333	0.480978	-0.275765	0.76062	-4.57562	-0.448245
13	1.05208	-0.15	1.45235	-0.236563	0.632833	0.052775	-0.83208
14	0.0520825	0.2	0.277365	-0.959585	-0.572885	-3.31883	-0.63258
15	3.21875	-0.450002	0.164703	-0.992245	-1.41569	-1.1071	-2.68308
16	13.1354	2.98333	3.54504	0.399663	-1.72086	-1.89536	-2.23358
17	27.3021	7.5	9.50637	1.96087	-1.20793	0.149697	-2.78408
18	56.1354	16.7667	18.2447	4.9674	-1.14452	-0.471907	-0.16792
19	118.219	31.5333	32.742	13.1502	-0.480948	0.40649	-2.30175
20	233.635	67.3833	62.1035	29.0583	0.0215625	0.61822	0.481077
21	452.969	135.067	118.836	59.5416	0.91483	0.663285	0.597243
22	865.052	259.167	229.137	120.605	3.18836	0.125013	-0.286595
23	1595.97	499.517	442.794	235.974	5.86641	4.00341	1.16291
24	2795.55	946.533	839.126	455.861	13.2071	5.88181	-0.304262
25	4454.3	1751.63	1584.04	870.892	27.9631	13.3435	3.89524
26	6529.39	3111.73	2877.52	1616.31	54.8575	26.3053	7.67807
27	8429.64	5089.83	4833.9	2856.43	108.298	50.1837	14.9609
28	9998.97	7443.02	7321.05	4665.21	211.198	96.7287	25.6604
29	11088.1	9557.12	9854.39	6901.7	410.224	187.69	53.4432
30	11812.5	11074.3	11949.6	9197.77	784.098	357.152	107.726
31	12359.6	11874.1	13430.4	11172.3	1440.56	680.114	206.009
32	12677.9	12255.4	14324.7	12672.6	2523.47	1253.49	391.542
33	12835.6	12442.3	14798.7	13712.1	4096.13	2202.62	744.908
34	12969.4	12596.9	15061.6	14362.6	6018.33	3561.17	1388.77
35	13012.2	12591	15183.9	14760.4	7969.43	5154.71	2492.47
36	13002.3	12671.8	15262.7	14999	9601.41	6600.92	4204.59
37	13129.5	12636.8	15359.4	15170.8	10795	7603.63	6401.96
38	13050	12733.3	15419.4	15305.3	11563.9	8126.35	8813.74
39	13186.3	12730.5	15424	15370.4	11992.3	8390.06	10791.5
40	13188.1	12774.3	15424.8	15422.6	12245.1	8599.1	12142.1
41	13233	12760.8	15451.4	15456	12403.1	8717.15	12933.3
42	13296.5	12793.6	15484.4	15464.9	12519.7	8795.61	13321.4
43	13215.6	12787.1	15512.9	15489	12615	8864.99	13535.5
44	13252.2	12788	15543.1	15529	12690.3	8934.87	13699.4
45	13303.7	12802.6	15577.7	15553.1	12747	8962.91	13776
46	13411	12805.6	15592	15543.4	12749.3	8932.04	13865.5
47	13328.1	12737.2	15631	15527	12727	9008.83	13868.5
48	13444.4	12746.2	15672.6	15545.9	12748	9006.88	13920.1
49	13471.4	12791.6	15679.6	15586	12794	9004.59	14000.7
50	13426.4	12767.3	15689.3	15617.4	12831.7	9084.39	14050.4
