# Supplementary material for: A kinetic-based sigmoidal model for the polymerase chain reaction and its application to high-capacity absolute quantitative real-time PCR
Source: BMC Biotechnol. 2008 May 8;8:47. doi: 10.1186/1472-6750-8-47 (PMC2397388; doi:10.1186/1472-6750-8-47)
Supplement: Additional file 6 — Comparison of the Java-LRE quantification with LinReg and Miner. Excel datasheet summaries, which include all of the calculations used in the analysis for each of the three automated data processing packages. [file 1472-6750-8-47-S6.xls]

## Sheet: LRE
Optical Calibration via Lambda gDNA								Java-LRE Analysis Summary												Java-LRE Quantification: Number of target molecules										Log2 Java-LRE vs. LDA Absolute Quantification
Lam		QT 0XSG		8X Gain		Mo-1pg:	3.09266e-06													Gain:	X8	X8	X2	X2	X1																			LDA Absolute Quantification
(fg)	r2	Emax	ΔE	Fmax	Fo	OCF														OCF:	1055.73	1306.32	721.063	775.385	358.645					Average											Average
1000	0.997515	0.985	-9.51e-05	10357.5	0.00306	989.441		LRE r2	QT	QT	DyNa	DyNa	FV							SUMMARY	QT	QT	DyNa	DyNa	FV	LRE-No				Lg2 LRE	Lg2 LDA								Target	LDA-No	LRE-No	%Diff			Dilution	Total	Nil	N per
1000	0.9975	0.967	-9.75e-05	9917.95	0.0034	1099.38		Target	0XSG	0.2XSG	0.5XSG	1.5XSG	2.0XSG							Target	0XSG	0.2XSG	0.5XSG	1.5XSG	2.0XSG	Average	CV (+/-)			13.055	12.7834								CHS K3K4	7050.05	8510.31	0.207127		Target	Factor	Rxns	Rxns	Aliquot	LDA-No
100	0.9999	0.985	-0.000105	9380.95	0.000264	853.635		CHS K3K4	0.9981	0.9975	0.9978	0.9989	0.9968							CHS K3K4	6856.54	7419.99	6386.61	7664.03	14224.4	8510.31	0.379854			12.3642	12.245								SE K2K3	4854.15	5272.16	0.0861143		CHS K3K4	15000	48	30	0.470004	7050.05
1000	0.9983	0.925	-0.000112	8258.93	0.00458	1480.93		SE K2K3	0.995	0.9992	0.9986	0.9983	nd							SE K3K2	6170.89	4591.31	4244.99	6081.43	nd	5272.16	0.189082			11.3112	11.7115								PHB K3K2	3353.64	2541.1	-0.242284		SE K2K3	6222	48	22	0.780159	4854.15
100	0.9961	0.996	-0.000121	8231.4	0.000214	691.962		PHB K3K2	0.998	0.9998	0.9998	0.9991	0.9986							PHB K3K2	2899.34	2564.8	2351.96	3236.32	1653.11	2541.1	0.235833			11.5467	11.5496								EMF2 K2K3	2997.55	2991.69	-0.00195296		PHBK3K2	6222	48	28	0.538997	3353.64
1000	0.9995	0.944	-0.000121	7801.65	0.00377	1219.02		EMF2 K2K3	0.9999	0.9954	0.9998	0.9985	nd							EMF2 K2K3	3011.92	2322.04	3945.64	2687.16	nd	2991.69	0.232512			10.7677	10.845								NPR1 K1K4	1839.31	1743.36	-0.0521662		EMF2 K2K3	8000	48	33	0.374693	2997.55
Av.:	0.998136	0.967	-0.0001086	8991.4		1055.73		NPR1 K1K4	0.9978	0.9993	0.9991	0.9995	0.9998							NPR1 K1K4	1676.91	1405.89	1652.11	1103.19	2878.71	1743.36	0.387497			10.3937	10.0958								ANT K3K4	1094.34	1345.28	0.229314		NPR1 K1K4	3000	48	26	0.613104	1839.31
SD/CV:	0.00140958	0.0275027	0.103974	0.115646		0.263498		ANT K3K4	0.9988	0.9925	0.9995	0.9997	0.9985							ANT K3K4	1460.96	1028.39	774.328	1131.84	2330.9	1345.28	0.448596			8.97331	8.93786								FLF K3K4	490.415	502.616	0.0248806		ANT K3K4	1250	48	20	0.875469	1094.34
								FLF K3K4	0.9982	0.9993	0.9985	0.9969	nd							FLF K3K4	285.174	488.28	717.114	519.898	nd	502.616	0.351797			7.86447	7.87541								HAP3C K3K4	234.82	233.046	-0.00755558		FLF K3K4	500	24	9	0.980829	490.415
Lam		QT 0.2XSG		8X Gain				HAP3C K3K4	0.992	0.9998	0.9992	0.9997	nd							HAP3C K3K4	303.807	174.724	191.993	261.657	nd	233.046	0.258798			6.69513	7.07413								ABI3 K3K4	134.749	103.618	-0.23103		HAP3C K3K4	466	48	29	0.503905	234.82
(fg)	r2	Emax	ΔE	Fmax	Fo	OCF		ABI3 K3K4	0.9983	0.9993	0.9935	0.9992	0.9995							ABI3 K3K4	67.6081	94.0125	149.248	122.055	85.1659	103.618	0.310913			5.23079	5.94772								AP3 K3K4	61.7224	37.5512	-0.391611		ABI3 K3K4	250	48	28	0.538997	134.749
100	0.9978	0.985	-3.83e-05	25718	0.00039	1261.05		AP3 K3K4	0.9996	0.9934	0.9995	0.9981	0.9986							AP3 K3K4	62.6884	42.0501	34.4189	35.6351	12.9634	37.5512	0.474543			2.97474	3.52448								Lec2 K3K4	11.5073	7.86114	-0.316855		AP3 K3K4	66.6	48	19	0.926762	61.7224
100	0.9991	0.985	-3.42e-05	28801.2	0.000453	1464.76		Lec2 K3K4	0.9973	0.9932	0.9995	0.9999	0.9988							Lec2 K3K4	5.88883	11.7746	9.22507	7.20784	5.20938	7.86114	0.339697														Average:	-0.0632744		Lec2 K3K4	20	48	27	0.575364	11.5073
100	0.9978	0.985	-3.83e-05	25718	0.00039	1261.05		Average:	0.997545	0.997155	0.998618	0.998891	0.998657													Av. CV:	0.328102														SD:	0.206905
100	0.9961	0.949	-3.85e-05	24649.4	0.000529	1710.5		Overall Av.:	0.998173																					QT 0XSG											QT 0XSG				QT	QT	DyNa	DyNa	FV
100	0.9995	1.005	-4.6e-05	21847.8	0.000258	834.234														QT 0XSG	OCF:	1055.73								Lg2 LRE	Lg2 LDA								Target	LDA-No	LRE-No	%Diff		Target	0XSG	0.2XSG	0.5XSG	1.5XSG	2.0XSG
Av.:	0.99806	0.9818	-3.906e-05	25346.9		1306.32		LRE Emax	QT	QT	DyNa	DyNa	FV							Target	As	Fo	LRE-No							12.7433	12.7834								CHS K3K4	7050.05	6856.54	-0.0274483		CHS K3K4	-0.0274483	0.052472	-0.0941043	0.087088	1.01763
SD/CV:	0.00133529	0.0202781	0.109559	0.0985082		0.2467		Target	0XSG	0.2XSG	0.5XSG	1.5XSG	2.0XSG							CHS K3K4	132	0.000525	6856.54		Formulation	Log2 R2				12.5913	12.245								SE K2K3	4854.15	6170.89	0.271261		SE K2K3	0.271261	-0.0541461	-0.125491	0.252833
								CHS K3K4	0.99	0.996	0.94	0.941	0.955							SE K2K3	88	0.000315	6170.89		QT 0XSG	0.9816				11.5015	11.7115								PHB K3K2	3353.64	2899.34	-0.135464		PHB K3K2	-0.135464	-0.235217	-0.298685	-0.0349822	-0.507071
Lam		DyNa 0.5XSG		2X Gain				SE K2K3	0.988	1.029	1.014	0.994	nd							PHB K3K2	132	0.000222	2899.34		QT 2XSG	0.994				11.5565	11.5496								EMF2 K2K3	2997.55	3011.92	0.00479638		EMF2 K2K3	0.00479638	-0.225352	0.31629	-0.103546
(fg)	r2	Emax	ΔE	Fmax	Fo	OCF		PHB K3K2	1.008	1.032	1.013	0.966	1.027							EMF2 K2K3	87	0.000152	3011.92		DyNa 0.5XSG	0.9831				10.7116	10.845								NPR1 K1K4	1839.31	1676.91	-0.0882933		NPR1 K1K4	-0.0882933	-0.235643	-0.101781	-0.400215	0.565101
100	0.9997	0.915	-8.68e-05	10541.5	0.000425	1374.22		EMF2 K2K3	1.007	1.031	0.95	0.97	nd							NPR1 K1K4	110	0.000107	1676.91		DyNa 1.5XSG	0.9897				10.5127	10.0958								ANT K3K4	1094.34	1460.96	0.335018		ANT K3K4	0.335018	-0.0602613	-0.292422	0.0342688	1.12997
100	0.9982	0.948	-8.65e-05	10959.5	0.000221	714.596		NPR1 K1K4	0.995	1.041	0.996	1.022	0.988							ANT K3K4	118	0.0001	1460.96		FV 2XSG	0.9737				8.1557	8.93786								FLF K3K4	490.415	285.174	-0.418505		FLF K3K4	-0.418505	-0.00435226	0.46226	0.0601199
100	0.9995	0.97	-8.67e-05	11188	0.000193	624.059		ANT K3K4	0.978	1.023	1.01	0.977	0.948							FLF K3K4	107	1.77e-05	285.174		Average:	0.98442				8.24701	7.87541								HAP3C K3K4	234.82	303.807	0.29379		HAP3C K3K4	0.29379	-0.255922	-0.18238	0.11429
100	0.9972	0.968	-0.000103	9398.06	0.000179	578.791		FLF K3K4	1.033	1.074	0.988	1.018	nd							HAP3C K3K4	122	2.15e-05	303.807			0.00781454				6.07912	7.07413								ABI3 K3K4	134.749	67.6081	-0.498267		ABI3 K3K4	-0.498267	-0.302315	0.107601	-0.0942023	-0.367967
100	0.9995	0.95	-9.41e-05	10095.6	0.000239	772.799		HAP3C K3K4	0.935	1.004	0.985	0.947	nd							ABI3 K3K4	115	4.51e-06	67.6081			0.00793822				5.97013	5.94772								AP3 K3K4	61.7224	62.6884	0.0156514		AP3 K3K4	0.0156514	-0.318722	-0.44236	-0.422655	-0.789972
100	0.9951	0.967	-9.59e-05	10083.4	0.000159	514.121		ABI3 K3K4	0.996	1.021	0.965	0.966	94.1.%							AP3 K3K4	110	4e-06	62.6884							2.55798	3.52448								Lec2 K3K4	11.5073	5.88883	-0.488252		Lec2 K3K4	-0.488252	0.0232312	-0.198328	-0.373628	-0.547297
100	0.9983	0.955	-9.34e-05	10224.8	0.00021	679.028		AP3 K3K4	1.006	1.016	1.02	0.998	1.012							Lec2 K3K4	113	3.86e-07	5.88883																		Average:	-0.0668831		Average:	-0.0668831	-0.14693	-0.0772181	-0.0800573	0.0714844
100	0.9987	0.951	-0.000108	8805.56	0.00021	679.028		Lec2 K3K4	0.958	0.971	0.952	0.958	0.985									Average:			Full Dataset (from Figure 9)																SD:	0.301977		SD:	0.301977	0.13875	0.271602	0.227615	0.807473
100	0.9987	0.982	-8.95e-05	10972.1	0.000156	504.421		Average:	0.990364	1.02164	0.984818	0.977909	0.985833												Formulation	Log2 R2																			Av. SD excluding FV:	0.234986
100	0.9963	0.943	-0.000153	6163.4	0.000238	769.565																			QT 0XSG	0.9898				QT 0.2XSG											QT 0.2XSG
Av.:	0.997767	0.9549	-9.969e-05	9843.2		721.063														QT 0.2XSG	OCF:	1306.32			QT 2XSG	0.9947				Lg2 LRE	Lg2 LDA								Target	LDA-No	LRE-No	%Diff
SD/CV:	0.00169076	0.0185619	0.241034	0.151065		0.344277		LRE Fo	QT	Av. Fo	QT	Av. Fo	DyNa	Av. Fo	DyNa	Av. Fo	FV	Av. Fo		Target	As	Fo	LRE-No		DyNa 0.5XSG	0.9956				12.8572	12.7834								CHS K3K4	7050.05	7419.99	0.052472
								Target	0XSG	CV	0.2XSG	CV	0.5XSG	CV	1.5XSG	CV	2.0XSG	CV		CHS K3K4	132	0.000703	7419.99		DyNa 1.5XSG	0.9902				12.1647	12.245								SE K2K3	4854.15	4591.31	-0.0541461
Lam		DyNa 1.5XSG		2X Gain				CHS K3K4	0.000525	0.0152	0.000703	0.0176	0.000334	0.0101	0.000431	0.0105	0.00037	0.0132		SE K2K3	88	0.00029	4591.31		FV 2XSG	0.9746				11.3246	11.7115								PHB K3K2	3353.64	2564.8	-0.235217
(fg)	r2	Emax	ΔE	Fmax	Fo	OCF		SE K2K3	0.000315	0.0156	0.00029	0.0148	0.000148	0.0084	0.000228	0.0064	nd			PHB K3K2	132	0.000243	2564.8		Average:	0.98898				11.1812	11.5496								EMF2 K2K3	2997.55	2322.04	-0.225352
100	0.9991	0.923	-3.27e-05	28226.3	0.000242	782.499		PHB K3K2	0.000222	0.008	0.000243	0.0018	0.000123	0.0058	0.000182	0.0037	4.3e-05	0.0099		EMF2 K2K3	87	0.000145	2322.04							10.4573	10.845								NPR1 K1K4	1839.31	1405.89	-0.235643
100	0.9997	0.928	-3.23e-05	28730.7	0.000255	824.534		EMF2 K2K3	0.000152	0.0037	0.000145	0.0175	0.000136	0.0032	9.96e-05	0.0048	nd			NPR1 K1K4	110	0.000111	1405.89							10.0062	10.0958								ANT K3K4	1094.34	1028.39	-0.0602613
100	0.9993	0.93	-3.84e-05	24218.8	0.000268	866.569		NPR1 K1K4	0.000107	0.0132	0.000111	0.008	7.2e-05	0.0104	5.17e-05	0.0175	6.24e-05	0.0141		ANT K3K4	118	8.71e-05	1028.39							8.93157	8.93786								FLF K3K4	490.415	488.28	-0.00435226
100	0.9979	0.938	-4.05e-05	23160.5	0.000201	649.927		ANT K3K4	0.0001	0.0182	8.71e-05	0.0075	3.62e-05	0.0088	5.69e-05	0.0052	5.42e-05	0.008		FLF K3K4	107	3.75e-05	488.28							7.44894	7.87541								HAP3C K3K4	234.82	174.724	-0.255922
100	0.9974	0.936	-3.72e-05	25161.3	0.000233	753.398		FLF K3K4	1.77e-05	0.0059	3.75e-05	0.005	3.04e-05	0.0057	2.37e-05	0.0069	nd			HAP3C K3K4	122	1.53e-05	174.724							6.55478	7.07413								ABI3 K3K4	134.749	94.0125	-0.302315
Av.:	0.99868	0.931	-3.622e-05	25899.5		775.385		HAP3C K3K4	2.15e-05	0.015	1.53e-05	0.0167	9.28e-06	0.0066	1.36e-05	0.009	nd			ABI3 K3K4	115	7.76e-06	94.0125							5.39404	5.94772								AP3 K3K4	61.7224	42.0501	-0.318722
SD/CV:	0.000980816	0.00608276	0.0993427	0.0951688		0.105966		ABI3 K3K4	4.51e-06	0.005	7.76e-06	0.019	6.8e-06	0.011	5.98e-06	0.0076	1.93e-06	0.0048		AP3 K3K4	110	3.32e-06	42.0501							3.55761	3.52448								Lec2 K3K4	11.5073	11.7746	0.0232312
								AP3 K3K4	4e-06	0.0122	3.32e-06	0.0162	1.5e-06	0.0051	1.67e-06	0.0106	2.81e-07	0.0122		Lec2 K3K4	113	9.55e-07	11.7746																		Average:	-0.14693
Lam		FV 2.0XSG		1X Gain				Lec2 K3K4	3.86e-07	0.0111	9.55e-07	0.0101	4.13e-07	0.01	3.47e-07	0.0015	1.16e-07	0.01573				Average:																			SD:	0.13875
(fg)	r2	Emax	ΔE	Fmax	Fo	OCF		Average:		0.0111909		0.0122		0.00773636		0.00760909		0.0111329
1000	0.9984	0.982	-8.37e-05	11732.4	0.000912	294.892			Overall CV Average:	0.00997384																				DyNa 0.5XSG											DyNa 0.5XSG
1000	0.997	0.929	-8.24e-05	11274.3	0.00183	591.724														DyNa 0.5XSG	OCF:	721.063								Lg2 LRE	Lg2 LDA								Target	LDA-No	LRE-No	%Diff
1000	0.99987	0.944	-6.41e-05	14727	0.00125	404.183														Target	As	Fo	LRE-No							12.6408	12.7834								CHS K3K4	7050.05	6386.61	-0.0941043
1000	0.9997	0.949	-7.63e-05	12437.7	0.000822	265.791														CHS K3K4	132	0.000334	6386.61							12.0515	12.245								SE K2K3	4854.15	4244.99	-0.125491
1000	0.9969	0.941	-9.87e-05	9533.94	0.000821	265.468														SE K2K3	88	0.000148	4244.99							11.1996	11.7115								PHB K3K2	3353.64	2351.96	-0.298685
1000	0.9989	0.957	-8.03e-05	11917.8	0.00102	329.814														PHB K3K2	132	0.000123	2351.96							11.946	11.5496								EMF2 K2K3	2997.55	3945.64	0.31629
Av.:	0.998462	0.950333	-8.09167e-05	11937.2		358.645														EMF2 K2K3	87	0.000136	3945.64							10.6901	10.845								NPR1 K1K4	1839.31	1652.11	-0.101781
SD/CV:	0.00128748	0.0180629	0.138798	0.141626		0.34959														NPR1 K1K4	110	7.2e-05	1652.11							9.5968	10.0958								ANT K3K4	1094.34	774.328	-0.292422
					Overall CV Average:	0.262006														ANT K3K4	118	3.62e-05	774.328							9.48606	8.93786								FLF K3K4	490.415	717.114	0.46226
	Overall E Average:	0.968015																		FLF K3K4	107	3.04e-05	717.114							7.58491	7.87541								HAP3C K3K4	234.82	191.993	-0.18238
																				HAP3C K3K4	122	9.28e-06	191.993							7.22157	7.07413								ABI3 K3K4	134.749	149.248	0.107601
																				ABI3 K3K4	115	6.8e-06	149.248							5.10513	5.94772								AP3 K3K4	61.7224	34.4189	-0.44236
																				AP3 K3K4	110	1.5e-06	34.4189							3.20556	3.52448								Lec2 K3K4	11.5073	9.22507	-0.198328
																				Lec2 K3K4	113	4.13e-07	9.22507																		Average:	-0.0772181
																						Average:																			SD:	0.271602
																														DyNa 1.5XSG											DyNa 1.5XSG
																				DyNa 1.5XSG	OCF:	775.385								Lg2 LRE	Lg2 LDA								Target	LDA-No	LRE-No	%Diff
																				Target	As	Fo	LRE-No							12.9039	12.7834								CHS K3K4	7050.05	7664.03	0.087088
																				CHS K3K4	132	0.000431	7664.03							12.5702	12.245								SE K2K3	4854.15	6081.43	0.252833
																				SE K2K3	88	0.000228	6081.43							11.6601	11.7115								PHB K3K2	3353.64	3236.32	-0.0349822
																				PHB K3K2	132	0.000182	3236.32							11.3919	11.5496								EMF2 K2K3	2997.55	2687.16	-0.103546
																				EMF2 K2K3	87	9.96e-05	2687.16							10.1075	10.845								NPR1 K1K4	1839.31	1103.19	-0.400215
																				NPR1 K1K4	110	5.17e-05	1103.19							10.1445	10.0958								ANT K3K4	1094.34	1131.84	0.0342688
																				ANT K3K4	118	5.69e-05	1131.84							9.02209	8.93786								FLF K3K4	490.415	519.898	0.0601199
																				FLF K3K4	107	2.37e-05	519.898							8.03153	7.87541								HAP3C K3K4	234.82	261.657	0.11429
																				HAP3C K3K4	122	1.36e-05	261.657							6.93139	7.07413								ABI3 K3K4	134.749	122.055	-0.0942023
																				ABI3 K3K4	115	5.98e-06	122.055							5.15523	5.94772								AP3 K3K4	61.7224	35.6351	-0.422655
																				AP3 K3K4	110	1.67e-06	35.6351							2.84957	3.52448								Lec2 K3K4	11.5073	7.20784	-0.373628
																				Lec2 K3K4	113	3.47e-07	7.20784																		Average:	-0.0800573
																						Average:																			SD:	0.227615
																														FV 2.0XSG											FV 2.0XSG
																				FV 2.0XSG	OCF:	358.645								Lg2 LRE	Lg2 LDA								Target	LDA-No	LRE-No	%Diff
																				Target	As	Fo	LRE-No							13.7961	12.7834								CHS K3K4	7050.05	14224.4	1.01763
																				CHS K3K4	132	0.00037	14224.4																SE K2K3
																				SE K2K3	88	nd								10.691	11.7115								PHB K3K2	3353.64	1653.11	-0.507071
																				PHB K3K2	132	4.3e-05	1653.11																EMF2 K2K3
																				EMF2 K2K3	87	nd								11.4912	10.845								NPR1 K1K4	1839.31	2878.71	0.565101
																				NPR1 K1K4	110	6.24e-05	2878.71							11.1867	10.0958								ANT K3K4	1094.34	2330.9	1.12997
																				ANT K3K4	118	5.42e-05	2330.9																FLF K3K4
																				FLF K3K4	107	nd																	HAP3C K3K4
																				HAP3C K3K4	122	nd								6.4122	7.07413								ABI3 K3K4	134.749	85.1659	-0.367967
																				ABI3 K3K4	115	1.93e-06	85.1659							3.69638	5.94772								AP3 K3K4	61.7224	12.9634	-0.789972
																				AP3 K3K4	110	2.81e-07	12.9634							2.38111	3.52448								Lec2 K3K4	11.5073	5.20938	-0.547297
																				Lec2 K3K4	113	1.16e-07	5.20938																		Average:	0.0714844
																						Average:																			SD:	0.807473
																						Overall Average:
[truncated: 1 more columns]

## Sheet: LinReg
Optical Calibration via Lambda gDNA						LinReg Analysis Summary							LinReg Quantification: Number of target molecules										Log2 LinReg vs. LDA Absolute Quantification														LDA Absolute Quantification
Lam	QT 0XSG	8X Gain	Mo-1pg:	3.09266e-06		LinReg Linear Regression Correlation Coefficient (r2)							Gain:	X8	X8	X2	X2	X1
(fg)	LinReg-r2	LinReg-E	LinReg-Fo	OCF									OCF:	2925.89	6628.94	1432.85	1423.75	601.123					Average											Average				Dilution	Total	Nil	N per
1000	0.999813	0.828509	0.0126835	4101.16		LinReg r2	QT	QT	DyNa	DyNa	FV		SUMMARY	QT	QT	DyNa	DyNa	FV	LRE-No				Lg2 LRE	Lg2 LDA								Target	LDA-No	LRE-No	%Diff		Target	Factor	Rxns	Rxns	Aliquot	LDA-No
1000	0.999874	0.870015	0.00797443	2578.51		Target	0XSG	0.2XSG	0.5XSG	1.5XSG	2.0XSG		Target	0XSG	0.2XSG	0.5XSG	1.5XSG	2.0XSG	Average	CV (+/-)			13.1164	12.7834								CHS K3K4	7050.05	8880.12	0.259581		CHS K3K4	15000	48	30	0.470004	7050.05
100	0.999296	0.850301	0.00113975	3685.34		CHS K3K4	0.999918	0.99983	0.999753	0.999989	0.999235		CHS K3K4	18603.4	8284.84	4402.42	6811.06	6298.88	8880.12	0.631752			13.5402	12.245								SE K2K3	4854.15	11912.9	1.45418		SE K2K3	6222	48	22	0.780159	4854.15
1000	0.999877	0.807061	0.0128556	4156.81		SE K2K3	0.999848	0.999878	0.999707	0.99979	nd		SE K3K2	19636.9	12633.3	5652.59	9729.01	nd	11912.9	0.494572			12.331	11.7115								PHB K3K2	3353.64	5152.4	0.536362		PHBK3K2	6222	48	28	0.538997	3353.64
100	0.998005	0.98977	0.000229911	743.41		PHB K3K2	0.999946	0.999694	0.999672	0.999834	0.999723		PHB K3K2	7841.49	5923.44	2936.87	7144.61	1915.59	5152.4	0.505925			12.2243	11.5496								EMF2 K2K3	2997.55	4785.08	0.596331		EMF2 K2K3	8000	48	33	0.374693	2997.55
1000	0.997438	0.863463	0.00708244	2290.08		EMF2 K2K3	0.998901	0.999422	0.999882	0.99996	nd		EMF2 K2K3	6234.17	3526.86	3671.15	5708.14	nd	4785.08	0.289974			12.4802	10.845								NPR1 K1K4	1839.31	5713.53	2.10634		NPR1 K1K4	3000	48	26	0.613104	1839.31
Av.:	0.99905	0.868186		2925.89		NPR1 K1K4	0.999691	0.999994	0.999838	0.999933	0.999988		NPR1 K1K4	18472.9	1026.7	2935.26	2642.7	3490.07	5713.53	1.25865			11.0699	10.0958								ANT K3K4	1094.34	2149.66	0.964348		ANT K3K4	1250	48	20	0.875469	1094.34
SD/CV:	0.00106746	0.0639355		0.452421		ANT K3K4	0.999756	0.999889	0.999857	0.99988	0.999934		ANT K3K4	3828.27	1954.01	1344.16	2046.62	1575.24	2149.66	0.456113			9.67527	8.93786								FLF K3K4	490.415	817.611	0.667183		FLF K3K4	500	24	9	0.980829	490.415
						FLF K3K4	0.999361	0.999838	0.99912	0.999981	nd		FLF K3K4	187.686	1092.56	427.365	1562.83	nd	817.611	0.767083			8.36942	7.87541								HAP3C K3K4	234.82	330.708	0.40835		HAP3C K3K4	466	48	29	0.503905	234.82
Lam		QT 0.2XSG				HAP3C K3K4	0.999971	0.999603	0.9998	0.999795	nd		HAP3C K3K4	403.293	66.0793	225.938	627.523	nd	330.708	0.72901			7.93534	7.07413								ABI3 K3K4	134.749	244.78	0.816561		ABI3 K3K4	250	48	28	0.538997	134.749
(fg)	LinReg-r2	LinReg-E	LinReg-Fo	OCF		ABI3 K3K4	0.999171	0.999517	0.999188	0.999943	0.999989		ABI3 K3K4	152.799	197.327	327.389	511.472	34.9125	244.78	0.744113			6.99551	5.94772								AP3 K3K4	61.7224	127.602	1.06736		AP3 K3K4	66.6	48	19	0.926762	61.7224
100	0.999916	0.833035	0.00229831	7431.49		AP3 K3K4	0.999771	0.999839	0.999987	0.999916	0.999977		AP3 K3K4	232.69	158.624	99.9456	116.664	30.0887	127.602	0.586446			5.11189	3.52448								Lec2 K3K4	11.5073	34.5806	2.00511		Lec2 K3K4	20	48	27	0.575364	11.5073
100	0.999499	0.864827	0.00169591	5483.68		Lec2 K3K4	1	0.999952	0.999539	0.999955	0.999996		Lec2 K3K4	20.6689	60.9797	53.1734	26.4302	11.6507	34.5806	0.618254														Average:	0.989245
100	0.999916	0.833035	0.00229831	7431.49		Average:	0.999667	0.999769	0.999668	0.999907	0.999835								Av. CV:	0.643808														SD:	0.621742
100	0.999906	0.827036	0.00210373	6802.34																			QT 0XSG											QT 0XSG				QT	QT	DyNa	DyNa	FV
100	0.999628	0.833607	0.00185426	5995.69		LinReg E	QT	QT	DyNa	DyNa	FV		QT 0XSG	OCF:	2925.89								Lg2 LinReg	Lg2 LDA								Target	LDA-No	LinReg-No	%Diff		Target	0XSG	0.2XSG	0.5XSG	1.5XSG	2.0XSG
Av.:	0.999773	0.838308		6628.94		Target	0XSG	0.2XSG	0.5XSG	1.5XSG	2.0XSG		Target	As	Fo	LinReg-No							14.1833	12.7834								CHS K3K4	7050.05	18603.4	1.63876		CHS K3K4	1.63876	0.175146	-0.375547	-0.0339001	-0.106549
SD/CV:	0.000196886	0.0150669		0.131314		CHS K3K4	0.796179	0.838646	0.904701	0.894602	0.976511		CHS K3K4	132	0.00394777	18603.4		Forumlation	Log2 R2				14.2613	12.245								SE K2K3	4854.15	19636.9	3.04539		SE K2K3	3.04539	1.60257	0.164486	1.00427
						SE K2K3	0.790025	0.803879	0.921499	0.89783	nd		SE K2K3	88	0.00277806	19636.9		QT 0XSG	0.8924				12.9369	11.7115								PHB K3K2	3353.64	7841.49	1.33821		PHB K3K2	1.33821	0.766273	-0.124273	1.13041	-0.428803
Lam		DyNa 0.5XSG		2X Gain		PHB K3K2	0.821337	0.817182	0.92832	0.849821	0.94179		PHB K3K2	132	0.00166402	7841.49		QT 2XSG	0.8491				12.606	11.5496								EMF2 K2K3	2997.55	6234.17	1.07976		EMF2 K2K3	1.07976	0.17658	0.224717	0.904269
(fg)	LinReg-r2	LinReg-E	LinReg-Fo	OCF		EMF2 K2K3	0.848012	0.854892	0.890781	0.860834	nd		EMF2 K2K3	87	0.000871934	6234.17		DyNa 0.5XSG	0.9552				14.1731	10.845								NPR1 K1K4	1839.31	18472.9	9.04337		NPR1 K1K4	9.04337	-0.441801	0.595847	0.436785	0.897484
100	0.999963	0.937744	0.000308271	996.783		NPR1 K1K4	0.716976	0.929642	0.884878	0.902614	0.925044		NPR1 K1K4	110	0.00326673	18472.9		DyNa 1.5XSG	0.9715				11.9025	10.0958								ANT K3K4	1094.34	3828.27	2.49826		ANT K3K4	2.49826	0.785564	0.228286	0.870192	0.439445
100	0.999947	0.898604	0.000362723	1172.85		ANT K3K4	0.812937	0.840995	0.906926	0.881076	0.932752		ANT K3K4	118	0.000726223	3828.27		FV 2XSG	0.9391				7.55218	8.93786								FLF K3K4	490.415	187.686	-0.617291		FLF K3K4	-0.617291	1.22784	-0.128564	2.18675
100	0.999737	0.847483	0.000759053	2454.37		FLF K3K4	0.982306	0.875555	0.969318	0.885246	nd		FLF K3K4	107	3.22851e-05	187.686		Average:	0.92146				8.65569	7.87541								HAP3C K3K4	234.82	403.293	0.717458		HAP3C K3K4	0.717458	-0.718596	-0.0378219	1.67236
100	0.999838	0.912154	0.000324581	1049.52		HAP3C K3K4	0.835058	0.953649	0.919267	0.843523	nd		HAP3C K3K4	122	7.90982e-05	403.293			0.050085				7.25549	7.07413								ABI3 K3K4	134.749	152.799	0.133953		ABI3 K3K4	0.133953	0.464402	1.42962	2.79574	-0.740907
100	0.999438	0.92902	0.000273699	884.995		ABI3 K3K4	0.862517	0.851433	0.857734	0.828789	0.963226		ABI3 K3K4	115	2.82491e-05	152.799			0.0543539				7.86227	5.94772								AP3 K3K4	61.7224	232.69	2.76995		AP3 K3K4	2.76995	1.56996	0.619277	0.890141	-0.512515
100	0.999873	0.887801	0.000378783	1224.78		AP3 K3K4	0.838041	0.816527	0.896939	0.879146	0.922428		AP3 K3K4	110	4.11488e-05	232.69							4.36939	3.52448								Lec2 K3K4	11.5073	20.6689	0.796157		Lec2 K3K4	0.796157	4.29923	3.62085	1.29683	0.0124661
100	0.999847	0.832001	0.000834749	2699.13		Lec2 K3K4	0.816911	0.775698	0.805319	0.846953	0.904688		Lec2 K3K4	113	3.75475e-06	20.6689																		Average:	2.04036		Average:	2.04036	0.900651	0.56517	1.1958	-0.0627683	0.927843
100	0.999796	0.882681	0.000430638	1392.45		Average:	0.829118	0.850736	0.898698	0.870039	0.938063				Average:																			SD:	2.57618		SD:	2.57618	1.35257	1.12621	0.786941	0.574167	1.46047
100	0.999858	0.967408	0.000171069	553.145		Vs. LRE:	-0.161246	-0.1709	-0.0861199	-0.10787	-0.0477707																											Av. SD excluding FV:	1.46047
100	0.999957	0.856966	0.000587745	1900.45		Av. Diff:	-0.114781																QT 0.2XSG											QT 0.2XSG
Av.:	0.999795	0.895186	0.000443131	1432.85									QT 0.2XSG	OCF:	6628.94								Lg2 LinReg	Lg2 LDA								Target	LDA-No	LRE-No	%Diff
SD/CV:	0.000182334	0.042702	0.487388	0.487388		LinReg Fo	QT	QT	DyNa	DyNa	FV		Target	As	Fo	LinReg-No							13.0163	12.7834								CHS K3K4	7050.05	8284.84	0.175146
						Target	0XSG	0.2XSG	0.5XSG	1.5XSG	2.0XSG		CHS K3K4	132	0.00398319	8284.84							13.6249	12.245								SE K2K3	4854.15	12633.3	1.60257
Lam		DyNa 1.5XSG		2X Gain		CHS K3K4	0.00394777	0.00398319	0.000457504	0.000703315	0.000274618		SE K2K3	88	0.00404921	12633.3							12.5322	11.7115								PHB K3K2	3353.64	5923.44	0.766273
(fg)	LinReg-r2	LinReg-E	LinReg-Fo	OCF		SE K2K3	0.00277806	0.00404921	0.000391615	0.00066975	nd		PHB K3K2	132	0.00284787	5923.44							11.7842	11.5496								EMF2 K2K3	2997.55	3526.86	0.17658
100	0.999998	0.900367	0.000305315	987.226		PHB K3K2	0.00166402	0.00284787	0.000305202	0.000737758	8.35157e-05		EMF2 K2K3	87	0.00111758	3526.86							10.0038	10.845								NPR1 K1K4	1839.31	1026.7	-0.441801
100	0.999862	0.864515	0.000548099	1772.26		EMF2 K2K3	0.000871934	0.00111758	0.000251449	0.000388485	nd		NPR1 K1K4	110	0.000411349	1026.7							10.9322	10.0958								ANT K3K4	1094.34	1954.01	0.785564
100	0.999467	0.908493	0.000329184	1064.41		NPR1 K1K4	0.00326673	0.000411349	0.000254196	0.000227406	0.0001268		ANT K3K4	118	0.000839809	1954.01							10.0935	8.93786								FLF K3K4	490.415	1092.56	1.22784
100	0.999688	0.868848	0.00044382	1435.08		ANT K3K4	0.000726223	0.000839809	0.000124871	0.000188921	6.13932e-05		FLF K3K4	107	0.000425798	1092.56							6.04613	7.87541								HAP3C K3K4	234.82	66.0793	-0.718596
100	0.999956	0.859424	0.000575161	1859.76		FLF K3K4	3.22851e-05	0.000425798	3.60008e-05	0.000130815	nd		HAP3C K3K4	122	2.93628e-05	66.0793							7.62444	7.07413								ABI3 K3K4	134.749	197.327	0.464402
Av.:	0.999794	0.880329	0.000440316	1423.75		HAP3C K3K4	7.90982e-05	2.93628e-05	2.1701e-05	5.98895e-05	nd		ABI3 K3K4	115	8.26526e-05	197.327							7.30947	5.94772								AP3 K3K4	61.7224	158.624	1.56996
SD/CV:	0.000218597	0.0224367	0.27905	0.27905		ABI3 K3K4	2.82491e-05	8.26526e-05	2.96409e-05	4.60131e-05	1.32608e-06		AP3 K3K4	110	6.35526e-05	158.624							5.93026	3.52448								Lec2 K3K4	11.5073	60.9797	4.29923
						AP3 K3K4	4.11488e-05	6.35526e-05	8.65536e-06	1.0039e-05	1.09317e-06		Lec2 K3K4	113	2.50978e-05	60.9797																		Average:	0.900651
Lam		FV 2.0XSG		1X Gain		Lec2 K3K4	3.75475e-06	2.50978e-05	4.73045e-06	2.33637e-06	4.34834e-07				Average:																			SD:	1.35257
(fg)	LinReg-r2	LinReg-E	LinReg-Fo	OCF
1000	0.999988	0.934997	0.00142123	459.551																			DyNa 0.5XSG											DyNa 0.5XSG
1000	0.999902	0.896685	0.0023749	767.917									DyNa 0.5XSG	OCF:	1432.85								Lg2 LinReg	Lg2 LDA								Target	LDA-No	LRE-No	%Diff
1000	0.999975	0.929038	0.00138716	448.534									Target	As	Fo	LinReg-No							12.1041	12.7834								CHS K3K4	7050.05	4402.42	-0.375547
1000	0.99993	0.868593	0.00179743	581.194									CHS K3K4	132	0.000457504	4402.42							12.4647	12.245								SE K2K3	4854.15	5652.59	0.164486
1000	0.999831	0.84727	0.00208534	674.288									SE K2K3	88	0.000391615	5652.59							11.5201	11.7115								PHB K3K2	3353.64	2936.87	-0.124273
1000	0.99985	0.885173	0.00208833	675.256									PHB K3K2	132	0.000305202	2936.87							11.842	11.5496								EMF2 K2K3	2997.55	3671.15	0.224717
Av.:	0.999913	0.893626	0.00185907	601.123									EMF2 K2K3	87	0.000251449	3671.15							11.5193	10.845								NPR1 K1K4	1839.31	2935.26	0.595847
SD/CV:	6.42023e-05	0.0341232	0.213548	0.213548									NPR1 K1K4	110	0.000254196	2935.26							10.3925	10.0958								ANT K3K4	1094.34	1344.16	0.228286
													ANT K3K4	118	0.000124871	1344.16							8.73932	8.93786								FLF K3K4	490.415	427.365	-0.128564
	Overall E Average:	0.851998											FLF K3K4	107	3.60008e-05	427.365							7.81979	7.87541								HAP3C K3K4	234.82	225.938	-0.0378219
													HAP3C K3K4	122	2.1701e-05	225.938							8.35486	7.07413								ABI3 K3K4	134.749	327.389	1.42962
													ABI3 K3K4	115	2.96409e-05	327.389							6.64307	5.94772								AP3 K3K4	61.7224	99.9456	0.619277
													AP3 K3K4	110	8.65536e-06	99.9456							5.73263	3.52448								Lec2 K3K4	11.5073	53.1734	3.62085
													Lec2 K3K4	113	4.73045e-06	53.1734																		Average:	0.56517
															Average:																			SD:	1.12621
																							DyNa 1.5XSG											DyNa 1.5XSG
													DyNa 1.5XSG	OCF:	1423.75								Lg2 LinReg	Lg2 LDA								Target	LDA-No	LRE-No	%Diff
													Target	As	Fo	LinReg-No							12.7337	12.7834								CHS K3K4	7050.05	6811.06	-0.0339001
													CHS K3K4	132	0.000703315	6811.06							13.2481	12.245								SE K2K3	4854.15	9729.01	1.00427
													SE K2K3	88	0.00066975	9729.01							12.8026	11.7115								PHB K3K2	3353.64	7144.61	1.13041
													PHB K3K2	132	0.000737758	7144.61							12.4788	11.5496								EMF2 K2K3	2997.55	5708.14	0.904269
													EMF2 K2K3	87	0.000388485	5708.14							11.3678	10.845								NPR1 K1K4	1839.31	2642.7	0.436785
													NPR1 K1K4	110	0.000227406	2642.7							10.999	10.0958								ANT K3K4	1094.34	2046.62	0.870192
													ANT K3K4	118	0.000188921	2046.62							10.6099	8.93786								FLF K3K4	490.415	1562.83	2.18675
													FLF K3K4	107	0.000130815	1562.83							9.29352	7.87541								HAP3C K3K4	234.82	627.523	1.67236
													HAP3C K3K4	122	5.98895e-05	627.523							8.99851	7.07413								ABI3 K3K4	134.749	511.472	2.79574
													ABI3 K3K4	115	4.60131e-05	511.472							6.86621	5.94772								AP3 K3K4	61.7224	116.664	0.890141
													AP3 K3K4	110	1.0039e-05	116.664							4.72412	3.52448								Lec2 K3K4	11.5073	26.4302	1.29683
													Lec2 K3K4	113	2.33637e-06	26.4302																		Average:	1.1958
															Average:																			SD:	0.786941
																							FV 2.0XSG											FV 2.0XSG
													FV 2.0XSG	OCF:	601.123								Lg2 LinReg	Lg2 LDA								Target	LDA-No	LRE-No	%Diff
													Target	As	Fo	LinReg-No							12.6209	12.7834								CHS K3K4	7050.05	6298.88	-0.106549
													CHS K3K4	132	0.000274618	6298.88																SE K2K3
													SE K2K3	88	nd								10.9036	11.7115								PHB K3K2	3353.64	1915.59	-0.428803
													PHB K3K2	132	8.35157e-05	1915.59																EMF2 K2K3
													EMF2 K2K3	87	nd								11.769	10.845								NPR1 K1K4	1839.31	3490.07	0.897484
													NPR1 K1K4	110	0.0001268	3490.07							10.6214	10.0958								ANT K3K4	1094.34	1575.24	0.439445
													ANT K3K4	118	6.13932e-05	1575.24																FLF K3K4
													FLF K3K4	107	nd																	HAP3C K3K4
													HAP3C K3K4	122	nd								5.12567	7.07413								ABI3 K3K4	134.749	34.9125	-0.740907			4.92458
													ABI3 K3K4	115	1.32608e-06	34.9125							4.91115	5.94772								AP3 K3K4	61.7224	30.0887	-0.512515			0.153893
													AP3 K3K4	110	1.09317e-06	30.0887							3.54235	3.52448								Lec2 K3K4	11.5073	11.6507	0.0124661			-0.060206
													Lec2 K3K4	113	4.34834e-07	11.6507																		Average:	-0.0627683
																																		SD:	0.574167
																																			1.00554
																																			1.5996

## Sheet: Miner
Optical Calibration via Lambda gDNA								Miner-Ct Quantification via Miner-E& Miner-Ft										Log2 Miner vs. LDA Absolute Quantification														LDA Absolute Quantification
Lam	QT 0XSG		8X Gain		Mo-1pg:	3.09266e-06		Gain:	X8	X8	X2	X2	X1
(fg)	Miner-E	Miner-Ft	Miner-Ct	Fo	OCF			OCF:	1983.5	2120.26	801.125	899.611	428.499					Average											Average				Dilution	Total	Nil	N per
1000	0.897955	989.289	18.7073	0.00615666	1990.74			SUMMARY	QT	QT	DyNa	DyNa	FV	Ct-No				Lg2 LRE	Lg2 LDA								Target	LDA-No	LRE-No	%Diff		Target	Factor	Rxns	Rxns	Aliquot	LDA-No
1000	0.905592	926.317	18.7471	0.00521208	1685.31			Target	0XSG	0.2XSG	0.5XSG	1.5XSG	2.0XSG	Average	CV (+/-)			13.1714	12.7834								CHS K3K4	7050.05	9225.2	0.308529		CHS K3K4	15000	48	30	0.470004	7050.05
100	0.937616	901.737	22.1557	0.00038946	1259.31			CHS K3K4	10039.6	9827.04	4289.36	7441.64	14528.3	9225.2	0.40809			13.1327	12.245								SE K2K3	4854.15	8981.38	0.850249		SE K2K3	6222	48	22	0.780159	4854.15
1000	0.854927	766.675	18.6054	0.00780339	2523.2			SE K2K3	5575.73	16210.7	7299.58	6839.48	nd	8981.38	0.542719			11.6413	11.7115								PHB K3K2	3353.64	3194.23	-0.0475311		PHBK3K2	6222	48	28	0.538997	3353.64
100	0.968402	810.6	22.0245	0.000269834	872.5			PHB K3K2	3566.24	4134.09	3697.43	3504.73	1068.67	3194.23	0.379871			11.5275	11.5496								EMF2 K2K3	2997.55	2951.98	-0.0152011		EMF2 K2K3	8000	48	33	0.374693	2997.55
1000	0.819937	719.241	18.5109	0.0110407	3569.98			EMF2 K2K3	1932.79	2344.94	5161.61	2368.59	nd	2951.98	0.503599			10.4863	10.845								NPR1 K1K4	1839.31	1434.52	-0.22008		NPR1 K1K4	3000	48	26	0.613104	1839.31
Av.:	0.897405				1983.5			NPR1 K1K4	1454.05	922.022	1431.27	1027.96	2337.28	1434.52	0.388645			10.2199	10.0958								ANT K3K4	1094.34	1192.57	0.0897614		ANT K3K4	1250	48	20	0.875469	1094.34
SD/CV:	0.0539083				0.486503			ANT K3K4	763.439	1397.01	777.433	1046.81	1978.13	1192.57	0.426875			8.97371	8.93786								FLF K3K4	490.415	502.753	0.0251601		FLF K3K4	500	24	9	0.980829	490.415
								FLF K3K4	116.421	674.381	633.065	587.146	nd	502.753	0.517168			7.94571	7.87541								HAP3C K3K4	234.82	246.545	0.0499318		HAP3C K3K4	466	48	29	0.503905	234.82
Lam	QT 0.2XSG		8X Gain					HAP3C K3K4	328.899	202.703	274.437	180.14	nd	246.545	0.276011			6.38575	7.07413								ABI3 K3K4	134.749	83.6185	-0.379451		ABI3 K3K4	250	48	28	0.538997	134.749
(fg)	Miner-E	Miner-Ft	Miner-Ct	Fo	OCF			ABI3 K3K4	35.4409	138.644	91.2467	104.916	47.8451	83.6185	0.505275			4.59481	5.94772								AP3 K3K4	61.7224	24.1644	-0.608499		AP3 K3K4	66.6	48	19	0.926762	61.7224
100	0.913556	2437.27	22.9831	0.000811558	2624.15			AP3 K3K4	28.2828	13.4012	23.7254	38.5556	16.857	24.1644	0.410459			4.03344	3.52448								Lec2 K3K4	11.5073	16.3752	0.42303		Lec2 K3K4	20	48	27	0.575364	11.5073
100	0.949075	2769.6	22.9688	0.000610103	1972.75			Lec2 K3K4	8.39335	50.2988	11.5605	7.30096	4.32236	16.3752	1.16882														Average:	0.0432636
100	0.913556	2437.27	22.9831	0.000811558	2624.15									Av. CV:	0.502503														SD:	0.394061
100	0.976872	2275.99	23.1176	0.000327233	1058.1													QT 0XSG											QT 0XSG				QT	QT	DyNa	DyNa	FV
100	0.910052	2116.42	23.019	0.000718162	2322.15			QT 0XSG	OCF:	1983.5	RGR MX				10039.6			Lg2 Miner	Lg2 LDA								Target	LDA-No	Miner-No	%Diff		Target	0XSG	0.2XSG	0.5XSG	1.5XSG	2.0XSG
Av.:	0.932622		23.0143		2120.26			Target	As	Miner-E	Miner-Ft	Miner-Ct	mCt-No					13.2934	12.7834								CHS K3K4	7050.05	10039.6	0.424049		CHS K3K4	0.424049	0.393895	-0.391584	0.0555438	1.06074
SD/CV:	0.0294329		0.00263499		0.307338			CHS K3K4	132	0.887779	703.619	20.6112			Forumlation	Log2 R2		12.4449	12.245								SE K2K3	4854.15	5575.73	0.148653		SE K2K3	0.148653	2.33957	0.503781	0.408996
								SE K2K3	88	0.927232	790.199	21.6527	5575.73		QT 0XSG	0.9455		11.8002	11.7115								PHB K3K2	3353.64	3566.24	0.0633956		PHB K3K2	0.0633956	0.232719	0.102513	0.0450547	-0.681338
Lam	DyNa 0.5XSG		2X Gain					PHB K3K2	132	0.923496	775.255	21.7511	3566.24		QT 2XSG	0.8625		10.9165	11.5496								EMF2 K2K3	2997.55	1932.79	-0.35521		EMF2 K2K3	-0.35521	-0.217715	0.721946	-0.209825
(fg)	Miner-E	Miner-Ft	Miner-Ct	Fo	OCF			EMF2 K2K3	87	0.976269	910.985	22.6349	1932.79		DyNa 0.5XSG	0.9637		10.5059	10.845								NPR1 K1K4	1839.31	1454.05	-0.20946		NPR1 K1K4	-0.20946	-0.498714	-0.221845	-0.441116	0.270733
100	0.93387	1099.25	22.6474	0.000358314	1158.6			NPR1 K1K4	110	0.946263	800.802	23.0365	1454.05		DyNa 1.5XSG	0.9884		9.57637	10.0958								ANT K3K4	1094.34	763.439	-0.302372		ANT K3K4	-0.302372	0.276584	-0.289584	-0.0434251	0.807604
100	0.966455	1074.56	23.1338	0.000172665	558.305			ANT K3K4	118	0.969337	1056.39	23.8917	763.439		FV 2XSG	0.9483		6.86321	8.93786								FLF K3K4	490.415	116.421	-0.762607		FLF K3K4	-0.762607	0.375125	0.290877	0.197245
100	0.932524	1108.46	22.9745	0.000295899	956.78			FLF K3K4	107	1.0423	996.681	25.3637	116.421		Average:	0.94168		8.3615	7.87541								HAP3C K3K4	234.82	328.899	0.400645		HAP3C K3K4	0.400645	-0.136772	0.168715	-0.232861
100	0.945995	945.81	22.8425	0.000235009	759.893			HAP3C K3K4	122	0.873449	816.237	26.6688	328.899					5.14735	7.07413								ABI3 K3K4	134.749	35.4409	-0.736986		ABI3 K3K4	-0.736986	0.0289014	-0.32284	-0.221396	-0.644932
100	0.964007	992.489	22.8162	0.000203383	657.634			ABI3 K3K4	115	0.98627	1006.33	28.0339	35.4409					4.82185	5.94772								AP3 K3K4	61.7224	28.2828	-0.541775		AP3 K3K4	-0.541775	-0.782879	-0.615611	-0.375338	-0.726891
100	0.972807	1030.69	23.1769	0.000149273	482.67			AP3 K3K4	110	1.00824	949.576	27.8957	28.2828					3.06925	3.52448								Lec2 K3K4	11.5073	8.39335	-0.270606		Lec2 K3K4	-0.270606	3.37104	0.00462882	-0.365536	-0.62438
100	0.944754	1007.86	22.9207	0.000241224	779.988			Lec2 K3K4	113	0.894249	766.007	31.9707	8.39335																Average:	-0.194752		Average:	-0.194752	0.48925	-0.00445487	-0.107514	-0.0769236	0.0211211
100	0.942825	927.774	22.6179	0.000277765	898.145																								SD:	0.412575		SD:	0.412575	1.24738	0.408412	0.265024	0.775419	0.583348
100	0.988205	1089.97	23.0163	0.000147212	476.005																												Av. SD excluding FV:	0.583348
100	0.899782	607.815	22.1925	0.000396861	1283.24													QT 0.2XSG											QT 0.2XSG
Av.:	0.949122		22.8339		801.125			QT 0.2XSG	OCF:	2120.26	RH MX							Lg2 Miner	Lg2 LDA								Target	LDA-No	Miner-No	%Diff
SD/CV:	0.0249923		0.290857		0.343783			Target	As	Miner-E	Miner-Ft	Miner-Ct	mCt-No					13.2625	12.7834								CHS K3K4	7050.05	9827.04	0.393895
								CHS K3K4	132	0.917789	2981.48	22.2599	9827.04					13.9847	12.245								SE K2K3	4854.15	16210.7	2.33957
Lam	DyNa 1.5XSG		2X Gain					SE K2K3	88	0.868772	2605.65	22.8141	16210.7					12.0134	11.7115								PHB K3K2	3353.64	4134.09	0.232719
(fg)	Miner-E	Miner-Ft	Miner-Ct	Fo	OCF			PHB K3K2	132	0.938219	2294.02	22.8158	4134.09					11.1953	11.5496								EMF2 K2K3	2997.55	2344.94	-0.217715
100	0.926676	2729.72	24.9984	0.000207184	669.923			EMF2 K2K3	87	0.971969	2451.15	23.7823	2344.94					9.84866	10.845								NPR1 K1K4	1839.31	922.022	-0.498714
100	0.909021	2793.71	24.8297	0.00029767	962.508			NPR1 K1K4	110	1.02115	3130.57	24.2906	922.022					10.4481	10.0958								ANT K3K4	1094.34	1397.01	0.276584
100	0.917152	2349.95	24.4175	0.00029464	952.71			ANT K3K4	118	0.956626	2940.73	24.6479	1397.01					9.39742	8.93786								FLF K3K4	490.415	674.381	0.375125
100	0.930469	2263.15	24.633	0.00020796	672.433			FLF K3K4	107	0.999603	2941.95	25.0679	674.381					7.66322	7.87541								HAP3C K3K4	234.82	202.703	-0.136772
100	0.890187	2501.27	24.6442	0.000383638	1240.48			HAP3C K3K4	122	0.946895	2862.61	27.6393	202.703					7.11524	7.07413								ABI3 K3K4	134.749	138.644	0.0289014
Av.:	0.914701	2527.56	24.7046		899.611			ABI3 K3K4	115	0.951173	2537.95	28.0251	138.644					3.74429	5.94772								AP3 K3K4	61.7224	13.4012	-0.782879
SD/CV:	0.0160564	0.0914801	0.00889533		0.265001			AP3 K3K4	110	1.04765	2523.06	29.4519	13.4012					5.65245	3.52448								Lec2 K3K4	11.5073	50.2988	3.37104
								Lec2 K3K4	113	0.850817	2588.53	32.1364	50.2988																Average:	0.48925
Lam	FV 2.0XSG		1X Gain																										SD:	1.24738
(fg)	Miner-E	Miner-Ft	Miner-Ct	Fo	OCF
1000	0.919805	1159.47	20.7402	0.00154686	500.171													DyNa 0.5XSG											DyNa 0.5XSG
1000	0.879058	1116.47	20.4884	0.00272428	880.885			DyNa 0.5XSG	OCF:	801.125	RH MX							Lg2 Miner	Lg2 LDA								Target	LDA-No	Miner-No	%Diff
1000	0.960237	1392.5	21.1939	0.000888457	287.28			Target	As	Miner-E	Miner-Ft	Miner-Ct	mCt-No					12.0665	12.7834								CHS K3K4	7050.05	4289.36	-0.391584
1000	0.916999	1192.82	21.3397	0.00111047	359.068			CHS K3K4	132	0.969065	1133.69	22.6259	4289.36					12.8336	12.245								SE K2K3	4854.15	7299.58	0.503781
1000	0.977201	924.817	21.0792	0.000531547	171.874			SE K2K3	88	0.950207	1079	22.6889	7299.58					11.8523	11.7115								PHB K3K2	3353.64	3697.43	0.102513
1000	0.926735	1131.42	21.0415	0.00114959	371.715			PHB K3K2	132	0.957919	1019.45	22.88	3697.43					12.3336	11.5496								EMF2 K2K3	2997.55	5161.61	0.721946
Av.:	0.930006		20.9805		428.499			EMF2 K2K3	87	0.912544	889.382	23.6253	5161.61					10.4831	10.845								NPR1 K1K4	1839.31	1431.27	-0.221845
SD/CV:	0.0347014		0.312389		0.575097			NPR1 K1K4	110	0.992458	1140.75	24.1039	1431.27					9.60258	10.0958								ANT K3K4	1094.34	777.433	-0.289584
				Overall CV Average:	0.395544			ANT K3K4	118	0.997229	1197.39	24.8714	777.433					9.30621	8.93786								FLF K3K4	490.415	633.065	0.290877
	Overall E Average:	0.899767						FLF K3K4	107	1.00612	1070.32	24.9872	633.065					8.10033	7.87541								HAP3C K3K4	234.82	274.437	0.168715
								HAP3C K3K4	122	0.94446	1093.7	27.2524	274.437					6.5117	7.07413								ABI3 K3K4	134.749	91.2467	-0.32284
								ABI3 K3K4	115	0.984353	1156.49	28.2193	91.2467					4.56836	5.94772								AP3 K3K4	61.7224	23.7254	-0.615611
								AP3 K3K4	110	1.03382	1105.6	29.1372	23.7254					3.53114	3.52448								Lec2 K3K4	11.5073	11.5605	0.00462882
								Lec2 K3K4	113	0.929448	1185.21	32.6315	11.5605																Average:	-0.00445487
																													SD:	0.408412
																		DyNa 1.5XSG											DyNa 1.5XSG
								DyNa 1.5XSG	OCF:	899.611	RH MX							Lg2 Miner	Lg2 LDA								Target	LDA-No	LRE-No	%Diff
								Target	As	Miner-E	Miner-Ft	Miner-Ct	mCt-No					12.8614	12.7834								CHS K3K4	7050.05	7441.64	0.0555438
								CHS K3K4	132	0.925494	2681.26	23.6946	7441.64					12.7397	12.245								SE K2K3	4854.15	6839.48	0.408996
								SE K2K3	88	0.958995	2551	23.7412	6839.48					11.7751	11.7115								PHB K3K2	3353.64	3504.73	0.0450547
								PHB K3K2	132	0.932389	2452.69	24.5738	3504.73					11.2098	11.5496								EMF2 K2K3	2997.55	2368.59	-0.209825
								EMF2 K2K3	87	0.950147	2599.68	25.5352	2368.59					10.0056	10.845								NPR1 K1K4	1839.31	1027.96	-0.441116
								NPR1 K1K4	110	1.00632	2688.8	25.4041	1027.96					10.0318	10.0958								ANT K3K4	1094.34	1046.81	-0.0434251
								ANT K3K4	118	0.964468	2603.68	26.0187	1046.81					9.19758	8.93786								FLF K3K4	490.415	587.146	0.197245
								FLF K3K4	107	0.988941	2804.65	26.6416	587.146					7.49297	7.87541								HAP3C K3K4	234.82	180.14	-0.232861
								HAP3C K3K4	122	0.952971	2633.42	28.8431	180.14					6.71309	7.07413								ABI3 K3K4	134.749	104.916	-0.221396
								ABI3 K3K4	115	0.958688	2557.91	29.5664	104.916					5.26887	5.94772								AP3 K3K4	61.7224	38.5556	-0.375338
								AP3 K3K4	110	0.974285	2497.23	30.7234	38.5556					2.86809	3.52448								Lec2 K3K4	11.5073	7.30096	-0.365536
								Lec2 K3K4	113	0.942121	2543.86	33.978	7.30096																Average:	-0.107514
																													SD:	0.265024
																		FV 2.0XSG											FV 2.0XSG
								FV 2.0XSG	OCF:	428.499	RH MX							Lg2 Miner	Lg2 LDA								Target	LDA-No	LRE-No	%Diff
								Target	As	Miner-E	Miner-Ft	Miner-Ct	mCt-No					13.8266	12.7834								CHS K3K4	7050.05	14528.3	1.06074
								CHS K3K4	132	0.931354	1202.54	22.4774	14528.3														SE K2K3
								SE K2K3	88				nd					10.0616	11.7115								PHB K3K2	3353.64	1068.67	-0.681338
								PHB K3K2	132	1.00931	731.044	24.2294	1068.67														EMF2 K2K3
								EMF2 K2K3	87				nd					11.1906	10.845								NPR1 K1K4	1839.31	2337.28	0.270733
								NPR1 K1K4	110	0.977856	1461.74	24.9258	2337.28					10.9499	10.0958								ANT K3K4	1094.34	1978.13	0.807604
								ANT K3K4	118	0.940082	1427.69	25.7613	1978.13														FLF K3K4
								FLF K3K4	107				nd														HAP3C K3K4
								HAP3C K3K4	122				nd					5.5803	7.07413								ABI3 K3K4	134.749	47.8451	-0.644932
								ABI3 K3K4	115	0.958964	1207.1	30.7141	47.8451					4.07527	5.94772								AP3 K3K4	61.7224	16.857	-0.726891
								AP3 K3K4	110	0.975051	866.486	31.456	16.857					2.11182	3.52448								Lec2 K3K4	11.5073	4.32236	-0.62438
								Lec2 K3K4	113	0.975969	1355.07	34.0499	4.32236																Average:	-0.0769236
																													SD:	0.775419
																														0.0288109
																														0.726863

## Sheet: Emax Comparison
Average Emax for each enzyme formulation
Formulation	Java-LRE	LinReg	Miner
QT 0XSG	0.967	0.868186	0.897405
QT 0.2XSG	0.9818	0.838308	0.932622
DyNa 0.5XSG	0.9549	0.895186	0.949122
DyNa 1.5XSG	0.931	0.895186	0.914701
FV 2.0XSG	0.950333	0.893626	0.930006

## Sheet: OCF Comparison
Average OCF for each enzyme formulation
Formulation	Java-LRE	LinReg	Miner
QT 0XSG	1055.73	2925.89	1983.5
QT 0.2XSG	1306.32	6628.94	2120.26
DyNa 0.5XSG	721.063	1432.85	801.125
DyNa 1.5XSG	775.385	1423.75	899.611
FV 2.0XSG	358.645	601.123	428.499

## Sheet: Figure 13
Java-LRE
	QT	QT	DyNa	DyNa	FV
Target	0XSG	0.2XSG	0.5XSG	1.5XSG	2.0XSG
CHS K3K4	-0.0274483	0.052472	-0.0941043	0.087088	1.01763
SE K2K3	0.271261	-0.0541461	-0.125491	0.252833
PHB K3K2	-0.135464	-0.235217	-0.298685	-0.0349822	-0.507071
EMF2 K2K3	0.00479638	-0.225352	0.31629	-0.103546
NPR1 K1K4	-0.0882933	-0.235643	-0.101781	-0.400215	0.565101
ANT K3K4	0.335018	-0.0602613	-0.292422	0.0342688	1.12997
FLF K3K4	-0.418505	-0.00435226	0.46226	0.0601199
HAP3C K3K4	0.29379	-0.255922	-0.18238	0.11429
ABI3 K3K4	-0.498267	-0.302315	0.107601	-0.0942023	-0.367967
AP3 K3K4	0.0156514	-0.318722	-0.44236	-0.422655	-0.789972
Lec2 K3K4	-0.488252	0.0232312	-0.198328	-0.373628	-0.547297
Average:	-0.0668831	-0.14693	-0.0772181	-0.0800573	0.0714844
SD:	0.301977	0.13875	0.271602	0.227615	0.807473
	Av. SD excluding FV:	0.234986
LinReg
	QT	QT	DyNa	DyNa	FV
Target	0XSG	0.2XSG	0.5XSG	1.5XSG	2.0XSG
CHS K3K4	1.63876	0.175146	-0.375547	-0.0339001	-0.106549
SE K2K3	3.04539	1.60257	0.164486	1.00427
PHB K3K2	1.33821	0.766273	-0.124273	1.13041	-0.428803
EMF2 K2K3	1.07976	0.17658	0.224717	0.904269
NPR1 K1K4	9.04337	-0.441801	0.595847	0.436785	0.897484
ANT K3K4	2.49826	0.785564	0.228286	0.870192	0.439445
FLF K3K4	-0.617291	1.22784	-0.128564	2.18675
HAP3C K3K4	0.717458	-0.718596	-0.0378219	1.67236
ABI3 K3K4	0.133953	0.464402	1.42962	2.79574	-0.740907
AP3 K3K4	2.76995	1.56996	0.619277	0.890141	-0.512515
Lec2 K3K4	0.796157	4.29923	3.62085	1.29683	0.0124661
Average:	2.04036	0.900651	0.56517	1.1958	-0.0627683
SD:	2.57618	1.35257	1.12621	0.786941	0.574167
	Av. SD excluding FV:	1.46047
Miner
	QT	QT	DyNa	DyNa	FV
Target	0XSG	0.2XSG	0.5XSG	1.5XSG	2.0XSG
CHS K3K4	0.424049	0.393895	-0.391584	0.0555438	1.06074
SE K2K3	0.148653	2.33957	0.503781	0.408996
PHB K3K2	0.0633956	0.232719	0.102513	0.0450547	-0.681338
EMF2 K2K3	-0.35521	-0.217715	0.721946	-0.209825
NPR1 K1K4	-0.20946	-0.498714	-0.221845	-0.441116	0.270733
ANT K3K4	-0.302372	0.276584	-0.289584	-0.0434251	0.807604
FLF K3K4	-0.762607	0.375125	0.290877	0.197245
HAP3C K3K4	0.400645	-0.136772	0.168715	-0.232861
ABI3 K3K4	-0.736986	0.0289014	-0.32284	-0.221396	-0.644932
AP3 K3K4	-0.541775	-0.782879	-0.615611	-0.375338	-0.726891
Lec2 K3K4	-0.270606	3.37104	0.00462882	-0.365536	-0.62438
Average:	-0.194752	0.48925	-0.00445487	-0.107514	-0.0769236
SD:	0.412575	1.24738	0.408412	0.265024	0.775419
	Av. SD excluding FV:	0.583348
