# Supplementary material for: A kinetic-based sigmoidal model for the polymerase chain reaction and its application to high-capacity absolute quantitative real-time PCR
Source: BMC Biotechnol. 2008 May 8;8:47. doi: 10.1186/1472-6750-8-47 (PMC2397388; doi:10.1186/1472-6750-8-47)
Supplement: Additional file 7 — Optical calibration amplification profiles. Excel datasheet summaries of the lambda gDNA amplification profiles used for optical calibration of the five assay formulations. [file 1472-6750-8-47-S7.xls]

## Sheet: QT 0XSG
QT 0XSG
	Lambda pg:	1000	1000	100	1000	100	1000
	1	36.0833	48.0476	70.4524	68.9963	130.197	73.2045
	2	34.25	12.7976	13.2857	-3.42037	100.53	13.9545
	3	18.3333	-1.86905	-1.63095	-14.587	54.0303	6.20455
	4	1.5	29.5476	-10.7976	-8.83703	46.0303	5.53788
	5	6.91667	-1.28571	-12.9643	-14.087	35.5303	-24.4621
	6	-4.41667	3.63095	-28.2143	-3.5037	6.94697	-24.3788
	7	-0.916669	10.631	-9.71429	-3.17037	2.69697	-26.7955
	8	-4.41667	-1.28571	-6.46429	-0.0037045	-10.053	-13.6288
	9	-11.1667	-6.78571	-0.29762	-17.837	7.61364	17.5379
	10	10.75	0.464286	12.2024	-1.42037	12.6136	-0.96212
	11	1.75	-5.36905	-4.54762	4.82963	-9.9697	20.0379
	12	15.9167	-6.20238	2.53571	16.913	6.5303	26.9545
	13	28.5	16.2976	-7.13095	-1.42037	-7.80303	-7.54545
	14	45.9167	44.131	3.70238	30.9963	6.11364	51.3712
	15	113.333	85.2976	5.20238	73.9963	-8.05303	71.2879
	16	178.167	179.798	15.369	166.83	-6.63636	175.955
	17	359	329.214	32.2857	299.246	25.2803	272.205
	18	667.417	624.298	57.2857	537.33	48.197	525.621
	19	1223.58	1170.3	149.036	996.83	105.864	1021.12
	20	2192.83	2034.8	252.952	1761.33	223.947	1737.12
	21	3576.08	3335.38	457.786	2820.5	450.364	2784.29
	22	5276.33	4984.71	888.119	4160.91	831.03	4056.12
	23	6980.67	6538.05	1577.29	5452.33	1422.95	5274.04
	24	8358	7894.8	2663.12	6544.08	2442.78	6247.87
	25	9340.83	8771.63	4133.95	7269.41	3719.95	6837.7
	26	9891.58	9300.88	5731.04	7717.41	5131.2	7295.37
	27	10345.2	9666.96	7124.45	8031.08	6326.45	7573.54
	28	10573.9	9853.38	8097.54	8188.58	7169.86	7683.37
	29	10657.4	9963.38	8777.87	8376.66	7750.61	7803.37
	30	10780.7	10014.5	9153.45	8386.33	8073.36	7815.54
	31	10786.5	10042.6	9398.12	8387.75	8240.61	7848.2
	32	10820	10015	9566.37	8486.33	8427.2	7965.87
	33	10870.5	10057.3	9587.04	8515.33	8518.86	7913.45
	34	10858.4	10117.5	9645.12	8542.25	8582.03	7967.45
	35	10885	10085.5	9662.37	8473.5	8638.78	7983.04
	36	10885.9	10078.5	9693.04	8598.25	8593.45	7998.04
	37	10885.9	10120	9681.45	8573.58	8727.36	8011.87
	38	10894.3	10087.4	9689.2	8582.25	8695.95	7953.12
	39	10912.9	10141.8	9701.2	8571.5	8714.95	7997.62
	40	10913.2	10120.7	9692.2	8585.66	8716.28	7991.2
	41	10904.8	10087.6	9698.87	8471.5	8684.2	8000.87
	42	10924.3	10152.8	9686.12	8636.25	8709.78	8064.12
	43	10939.8	10193.9	9672.87	8614.83	8663.53	7981.54
	44	10941.4	10146.9	9695.12	8570.08	8757.03	8055.12
	45	10970.8	10130.8	9700.7	8521.16	8701.2	8016.79
	46	10938.5	10167.5	9696.29	8558.16	8679.7	8025.37
	47	10950	10188.5	9693.95	8702.41	8703.53	8049.2
	48	10958.6	10160.2	9583.2	8635.58	8666.45	7976.2
	49	10965.8	10215.5	9727.87	8519.16	8733.45	8018.87
	50	10892.4	10175.6	9689.04	8641.16	8709.2	7980.45

## Sheet: QT 0.2XSG
QT 0.2XSG
	Lambda pg:	100	100	100	100	100
	1	-85.875	47.6032	-85.875	-167.333	-48.1071
	2	26.875	89.4921	26.875	-32.25	91.3929
	3	-3.875	117.825	-3.875	-12	47.8929
	4	43.9583	71.6032	43.9583	13.5	17.9762
	5	15.4583	35.2698	15.4583	39.9167	37.4762
	6	3.375	70.381	3.375	1.66667	17.5595
	7	-1.625	24.7143	-1.625	12	-2.77381
	8	7.125	42.0476	7.125	-11.5	-7.44048
	9	-12.375	23.0476	-12.375	7.66667	-2.10714
	10	-0.458334	21.0476	-0.458334	2.41667	7.97619
	11	-8.375	0.825399	-8.375	2.75	-12.7738
	12	-5.875	-37.7302	-5.875	-10.4167	7.14286
	13	18.2083	4.15873	18.2083	-4.58334	9.97619
	14	4.125	-17.5079	4.125	24.75	-20.6071
	15	42.375	6.15873	42.375	27.3333	13.3095
	16	12.9583	25.0476	12.9583	50.0833	16.8929
	17	70.625	54.6032	70.625	89.4167	44.8929
	18	124.542	107.27	124.542	103.917	87.2262
	19	217.542	213.937	217.542	189.75	188.976
	20	421.792	426.937	421.792	361.75	340.393
	21	768.125	837.048	768.125	653.083	608.393
	22	1430.38	1551.71	1430.38	1223.67	1163.56
	23	2584.21	2863.05	2584.21	2202.58	2172.23
	24	4529.29	5206.16	4529.29	4010.17	3804.31
	25	7680.12	8734.94	7680.12	6746.58	6500.23
	26	11729	13412.4	11729	10455.8	10022.1
	27	16101	18303.5	16101	14643.4	13725.4
	28	19605	22277.2	19605	18140.5	16939.3
	29	22156.1	25138.9	22156.1	20532.7	19063.6
	30	23731.6	26769.9	23731.6	22035.7	20522.1
	31	24640	27922.7	24640	22914.3	21302.7
	32	25329.1	28632.2	25329.1	23479.6	21796.4
	33	25622.6	29032.5	25622.6	23869.7	22276.6
	34	25726.8	29306.7	25726.8	24124.2	22461.5
	35	25996.4	29267.4	25996.4	24314	22630
	36	26021	29528.4	26021	24334	22665.5
	37	26040	29557	26040	24448.2	22675.3
	38	26106.7	29596	26106.7	24384.3	22794.2
	39	26082.8	29660.5	26082.8	24378.3	22811.7
	40	26201.5	29681.7	26201.5	24463.6	22835.6
	41	26212.6	29932.3	26212.6	24492.2	22688.7
	42	26321	29739	26321	24498.6	22879.6
	43	26296.3	29681.5	26296.3	24363.6	22725.4
	44	26227	29699	26227	24458.1	22867.1
	45	26204.1	29875.2	26204.1	24467.1	22900.3
	46	26354.1	29735.6	26354.1	24502.7	22835.1
	47	26295.3	29991.3	26295.3	24611.2	22854.3
	48	26105.4	29913.5	26105.4	24412.3	22955.9
	49	26348.2	29753.3	26348.2	24478.3	22873
	50	26290.4	29862.9	26290.4	24498.3	22935

## Sheet: DyNa 0.5XSG
DyNa 0.5XSG
	Lambda pg:	100	100	100	100	100	100	100	100	100	100
	1	-8.86372	-42.6083	-26.7833	-43.7333	-22.4333	-20.425	-28.1083	-34.2667	-33.9583	-25.1667
	2	0.404794	-8.025	0.466668	-10.3167	10.3444	-2.00833	-5.19167	-13.2667	0.958332	4.16666
	3	1.79985	-0.691667	8.63333	-9.31667	12.1222	6.99167	-14.275	-2.26666	-0.958335	8.38889
	4	1.95932	4.475	-4.95	-0.566669	12.1222	3.74167	-3.19167	-1.93333	10.2917	6.5
	5	3.42914	-3.775	-0.45	3.1	1.78889	6.325	-1.10833	1.98333	-2.04167	11.2778
	6	2.05797	1.64167	-3.2	-7.48333	0.344443	-0.675	0.474999	-2.35	3.54166	4.61111
	7	0.212025	1.55833	-3.36667	-0.399999	-13.3222	-3.25833	4.80833	-5.93333	-2.04167	8.38889
	8	0.430045	-9.025	0.883333	-0.733334	-0.1	-1.425	-3.19166	-3.93333	5.54167	-8.94444
	9	0.586052	1.39167	-2.2	6.85	-3.21111	-1.925	1.05833	1.4	-4.70833	-4.16667
	10	-2.63973	-0.0249997	4.3	5.35	-1.32222	-3.50833	2.725	5.65	-3.125	-5.05556
	11	-5.02054	4.05833	1.63333	-1.4	-8.87778	-3.25833	0.225001	-2.68333	1.79167	-5.83333
	12	-2.81415	0.391668	-1.28333	4.6	0.455556	-3.00833	1.39167	4.48334	-3.54167	-2.05556
	13	-3.43979	8.975	6.46667	-1.4	-2.1	1.24167	-3.19167	3.31667	-5.70833	-4.72222
	14	-3.98167	-1.69167	2.88333	6.35	1.23333	2.74167	5.225	-0.183332	-5.20833	-1.94445
	15	1.19881	8.225	11.55	5.6	-7.54444	1.49166	3.39167	5.4	-3.95833	3.72222
	16	8.73119	20.1417	16.3	13.1	4.78889	9.90833	10.3083	7.65	-0.125	11.6111
	17	22.6864	17.975	24.05	21.4333	17.5667	17.825	24.975	19.9	6.95834	15.0556
	18	45.8104	29.6417	47.05	37.5167	39.7889	35.4917	38.5583	40.4	26.2083	41.6111
	19	88.1295	70.3083	83.6333	72.85	71.0111	57.325	80.8083	66.65	53.125	75.6111
	20	172.847	134.475	164.467	141.35	144.122	124.242	144.142	133.567	128.125	138.722
	21	331.975	258.142	295.3	261.683	262.011	239.492	274.808	255.65	255.625	259.389
	22	631.462	484.142	555.133	506.017	527.122	444.158	514.558	483.733	505.625	483.056
	23	1165.12	914.142	1048.8	934.433	991.789	840.825	932.642	889.817	973.958	878.833
	24	2042.1	1676.39	1878.3	1663.52	1791.57	1517.07	1695.73	1590.65	1776.38	1496.06
	25	3324.89	2849.39	3190.3	2803.18	2987.68	2610.99	2872.81	2643.9	3050.04	2392.17
	26	4935.74	4477.97	4915.05	4244.35	4548.9	4112.07	4398.73	4034.73	4716.87	3389.17
	27	6624.22	6240.64	6770.47	5827.27	6221.9	5742.16	6127.48	5472.73	6591.62	4326.17
	28	8130.18	7907.89	8392.72	7147.93	7621.12	7326.74	7574.64	6720.65	8219.46	5063.39
	29	9328.86	9160.56	9598.63	8183.43	8667.79	8572.33	8696.31	7704.57	9391.54	5593.94
	30	10222.5	10024.4	10466.6	8921.52	9431.79	9475.41	9388.89	8505.98	10268.5	5980.06
	31	10904.8	10663.2	11077.5	9446.1	9938.57	10091.4	10007.3	9073.65	10879.5	6232.83
	32	11377	11067.8	11500.6	9785.27	10308.8	10587.2	10432.2	9507.48	11321.3	6448.17
	33	11729.5	11405.5	11752.7	10100.5	10598.2	10899.9	10697.1	9866.15	11602	6556.5
	34	12038.3	11586.7	11939.9	10292.2	10759.9	11102.3	10857.5	10060.7	11828.6	6643.83
	35	12248.8	11694	12109.3	10388.5	10817.6	11271	11059.6	10329.4	11980.4	6759.61
	36	12396.7	11784.8	12171.9	10494.9	10967.3	11325.1	11162.3	10514.2	12056.9	6768.72
	37	12495.7	11917.5	12240.9	10567	11060.6	11456.6	11223.7	10661.2	12096.6	6755.5
	38	12561	11944.7	12293.7	10604.8	11098.2	11495.6	11251.3	10758.8	12162.8	6839.94
	39	12582.1	11970	12330.1	10666.4	11188.3	11542.8	11321.3	10825.1	12243.6	6847.72
	40	12615.7	11946	12351.5	10698.6	11193.5	11591.4	11250	10876.1	12300.1	6893.06
	41	12675.6	12002.9	12278.6	10636.4	11225	11476.5	11371.1	10954.6	12310.9	6878.28
	42	12717.2	11997.9	12399.1	10691.2	11244.5	11614.2	11364.7	10943.7	12353.1	6901.83
	43	12748.7	12025	12415	10720.4	11236	11616.8	11388	10978.6	12319.6	6905.83
	44	12778.3	12040.6	12365.4	10738.1	11262.2	11561.2	11464.7	11009.5	12313	6934.72
	45	12774	12005.6	12419.3	10749.2	11260.7	11634	11349.1	11029	12317.1	6962.39
	46	12722.9	12048	12416.7	10765.2	11280.8	11631.3	11439.1	11055.7	12361.8	6924.06
	47	12723.1	12043.4	12383.1	10748.5	11298	11661.7	11397.4	11062.4	12298.1	6962.83
	48	12765.2	12089.7	12427.9	10793.5	11214.9	11691.4	11454.7	11118.8	12327.4	6970.5
	49	12794.1	12100.9	12413.8	10726	11311.5	11680.6	11460.6	11092	12327.4	6952.83
	50	12821.4	12045	12399.7	10711	11276.1	11689.5	11460.7	11088.6	12327.4	6944.5

## Sheet: DyNa 1.5XSG
DyNa 1.5XSG
	Lambda pg:	100	100	100	100	100
	1	-7.93948	10.8333	-3.39243	29.8029	-43.1763
	2	7.4127	22.6339	7.54242	55.4114	-7.8544
	3	12.6815	24.0179	-3.43939	49.0198	-2.94917
	4	15.8671	4.23512	1.91212	33.0727	4.45604
	5	12.6359	-5.29762	5.6803	24.459	6.02793
	6	10.9048	0.169642	-4.46819	4.95635	4.93315
	7	4.92361	2.38691	-0.283333	-2.87963	3.42171
	8	-3.05754	-3.0625	-3.09848	1.83995	-8.33974
	9	-1.28869	-1.01191	5.08636	-0.6627	-0.767855
	10	-1.76984	-0.71131	3.52121	2.94577	4.63736
	11	-1.75099	3.75595	-4.54394	1.66534	-0.624085
	12	2.43453	-1.52679	-1.60909	-0.0595233	1.53114
	13	-2.21329	8.44048	1.24243	-4.22883	-1.39698
	14	2.72222	3.90774	-3.32273	1.37963	-3.07509
	15	-2.00892	13.2083	3.27879	-22.3452	2.66346
	16	6.00992	15.8423	1.1303	-9.95899	9.15201
	17	13.4454	24.0595	13.9818	8.42725	24.5572
	18	26.5476	48.1935	38.3333	23.0357	39.6291
	19	53.4831	76.1607	65.9348	46.7553	75.3677
	20	113.252	147.461	130.036	100.697	140.856
	21	219.104	261.929	253.638	189.861	259.845
	22	415.873	492.646	502.989	416.136	490.667
	23	789.725	927.03	952.008	781.522	892.322
	24	1504.08	1692.58	1768.03	1491.8	1684.89
	25	2737.35	3081.46	3213.96	2697.07	3037.8
	26	4857.53	5378.43	5515.98	4679.57	5266.7
	27	8036.3	8838.07	8826	7695.07	8571.28
	28	12298.8	13275.9	12690	11358.9	12526.5
	29	16868.3	17855.2	16408	15075	16668.3
	30	20848.5	21832.8	19397.1	18044.2	19833.8
	31	23860	24724.1	21527.2	20252.6	22578.5
	32	25975.9	26793.3	22981.8	21753.1	24089.1
	33	27330.7	27985.8	23961.9	22854.7	25317
	34	28150.3	28807.9	24607.4	23477.5	25943.7
	35	28565.2	29321.1	24951.1	23572.6	26554.9
	36	28874.2	29628.2	25195.8	24082.2	26734.3
	37	29128.3	29817.8	25355.6	24315	26979.2
	38	29268.2	29935.9	25465.3	24385.2	26859.2
	39	29370.9	30076.5	25613.2	24631.3	27100.2
	40	29352	30147.7	25733.4	24642.4	26915
	41	29498.5	30050.9	25673.5	24765.8	27270.3
	42	29541.4	30314.6	25734.1	24764	27281.4
	43	29588.4	30374.5	25830.5	24770.7	27305
	44	29598.5	30321.2	25815.2	24855.2	27458.1
	45	29624.2	30407.6	25860.4	24893.9	27183.8
	46	29740.7	30433.9	25911.9	24970.1	27350.3
	47	29706.8	30384.9	25887.5	24958.6	27373.3
	48	29770.5	30488.4	25985	24632.8	27457.5
	49	29835.5	30490.8	25928.3	24953.1	27529.5
	50	29723.3	30457.1	25918.8	24948.8	27445.8

## Sheet: FV 2.0XSG
FV 2.0XSG
	Lambda pg:	1000	1000	1000	1000	1000	1000
	1	11.6389	10.0896	5.0625	1.68056	6.52778	21.1728
	2	8.22222	7.01554	5.3125	4.59722	3.44444	13.1728
	3	4.55555	3.87973	2.89583	3.09722	-0.388886	7.39506
	4	2.22222	1.39002	1.0625	0.597222	-0.138889	2.06173
	5	2.22222	-0.513961	-1.1875	-0.569443	-1.13889	2.28395
	6	0.722221	-0.518991	-2.10417	-0.986113	0.194444	2.28395
	7	-1.27778	0.368222	0.895833	1.68056	1.02778	1.28395
	8	0.0555562	0.293589	0.729166	-0.902778	-1.55556	-4.04938
	9	-0.361111	-0.0275848	-2.4375	0.180557	2.19444	-2.38272
	10	-1.11111	-0.467978	1.14583	3.18056	-1.47222	-2.04938
	11	1.97222	0.866705	1.89583	1.84722	1.27778	-2.04938
	12	2.38889	4.34864	3.3125	3.93055	2.86111	2.61729
	13	7.05555	8.6204	6.89583	5.84722	4.11111	5.61729
	14	13.3889	15.748	12.0625	11.9306	10.1944	12.6173
	15	25.9722	30.8646	24.5625	20.7639	19.1944	24.5062
	16	54.9722	63.3479	51.0625	39.1806	37.0278	51.3951
	17	106.222	125.435	97.7292	72.9306	65.7778	100.728
	18	204.722	241.464	190.896	134.264	121.778	186.395
	19	398.806	457.511	367.396	258.931	240.111	359.506
	20	751.639	856.156	703.479	482.181	447.944	669.728
	21	1395.72	1553.3	1305.9	913.431	835.528	1227.17
	22	2470.31	2662.34	2348.4	1681.68	1508.69	2166.62
	23	4064.81	4213.03	3981.23	2914.1	2566.44	3600.95
	24	6039.14	5989.11	6141.48	4631.68	3937.19	5490.4
	25	7921.31	7771.87	8568.81	6671.51	5522.69	7467.51
	26	9626.31	9322.83	10706.1	8590.35	6922.94	9094.62
	27	10805.6	10448.4	12394.1	10115.3	8007.78	10299.1
	28	11559.7	11182.8	13539.1	11153.7	8771.44	11106.2
	29	11978.2	11609.8	14175.6	11838.1	9327.28	11625
	30	12191.1	11852.5	14570.4	12318.7	9612.03	11880.7
	31	12352.4	12016.2	14803.5	12610.8	9883.28	12013.4
	32	12512.2	12129.2	14900.3	12806.4	10013.4	12044.8
	33	12570.8	12185	14989.7	12935	10114.3	12056.1
	34	12599.2	12222.3	14994.4	13064.3	10190.1	12077.4
	35	12609.2	12234	15028.9	13140.9	10217.8	12057.4
	36	12570.9	12251.4	15025.2	13203.7	10273.1	12050.8
	37	12675.9	12304.9	15029.1	13246.4	10185.2	12054.1
	38	12600.6	12329.8	15114.3	13244.8	10321.2	12078.4
	39	12685.1	12313.7	15139.4	13305.4	10354.3	12116
	40	12681.5	12306.5	15166.6	13314.4	10378.9	12066.5
	41	12713.6	12311.9	15159.3	13341.9	10345	12052.7
	42	12746.8	12322.1	15173.2	13351.2	10409.6	11957.5
	43	12659	12337.5	15199.6	13349.8	10417.4	12003.8
	44	12690.6	12365.6	15204.3	13367	10419.9	12020.2
	45	12753.7	12394.2	15263.3	13439.4	10446.9	11986.7
	46	12824.6	12410.8	15253.6	13450.5	10464.9	11993
	47	12755.9	12450.7	15175	13484.7	10485.3	11997.7
	48	12859	12487.4	15194.5	13549.4	10492.3	11988.2
	49	12885	12508.7	15225.5	13479.3	10516.9	12010.5
	50	12849.9	12536.1	15287.7	13446	10543.8	12013.1
